# Supplementary material for: Phylogenetic Relations and High-Altitude Adaptation in Wild Boar (Sus scrofa), Identified Using Genome-Wide Data
Source: Animals (Basel). 2024 Oct 16;14(20):2984. doi: 10.3390/ani14202984 (PMC11503864; doi:10.3390/ani14202984)
Supplement: Supplementary file 1 [file animals-14-02984-s001.zip]

Archive with 12 entries (12 files):
- Figure S1.SNP density distribution on autosomes of Qinghai-Tibet Plateau wild boar.pdf
- Table S1.Information on sampling of global wild boar populations..xlsx
- Table S10. Gene Ontology (GO) terms enriched based on annotated genes within ROH islands.xlsx
- Table S11. KEGG pathways enriched based on annotated genes within ROH islands.xlsx
- Table S2.A summary of candidate genes overlapped by FST and XP-EHH in Qinghai-Tibet Plateau wild boar.xlsx
- Table S3.Gene Ontology (GO) terms enriched based on candidate genes overlapped by FST and XP-EHH.xlsx
- Table S4.KEGG pathways enriched based on candidate genes overlapped by FST and XP-EHH.xlsx
- Table S5. Information of ROH islands in global wild boar populations.xlsx
- Table S6. Summary of ROH statistics of global wild boar populations.xlsx
- Table S7. Inbreeding coefficient (FROH) estimation of global wild boar populations base on ROH data.pdf
- Table S8. Gene functional annotation of ROH islands' candidate genes in Qinghai-Tibet Plateau wild boars.xlsx
- Table S9. A summary of candidate genes overlapped by ROH analysis, FST and XP-EHH in Qinghai-Tibet Plateau wild boar.xlsx
