# Supplementary material for: Phylogenetic Relations and High-Altitude Adaptation in Wild Boar (Sus scrofa), Identified Using Genome-Wide Data
Source: Animals (Basel). 2024 Oct 16;14(20):2984. doi: 10.3390/ani14202984 (PMC11503864; doi:10.3390/ani14202984)
Supplement: Supplementary file 1 [file animals-14-02984-s001.zip › Table S1.Information on sampling of global wild boar populations..xlsx]

## Sheet: Sheet1
Table S1.Information on sampling of global wild boar populations.
GVMSampleID	Groups	SampleName	Populations	Geographic Location	Regions	Material	ProjectAcc	SampleAcc	Contributor
ssc.s359	Case	Tibetan pig-12	Tibetan wild boars	Eastern Asia, China, Tibetan	Qinghai-Tibet Plateau(QTP)	Ear	SRP018123	SRS387238	Li et al., 2013
ssc.s360		Tibetan pig-13	Tibetan wild boars	Eastern Asia, China, Tibetan		Ear	SRP018123	SRS387240	Li et al., 2013
ssc.s361		Tibetan pig-14	Tibetan wild boars	Eastern Asia, China, Tibetan		Ear	SRP018123	SRS387241	Li et al., 2013
ssc.s362		Tibetan pig-15	Tibetan wild boars	Eastern Asia, China, Tibetan		Ear	SRP018123	SRS387244	Li et al., 2013
ssc.s363		Tibetan pig-16	Tibetan wild boars	Eastern Asia, China, Tibetan		Ear	SRP018123	SRS387246	Li et al., 2013
ssc.s364		Tibetan pig-17	Tibetan wild boars	Eastern Asia, China, Tibetan		Ear	SRP018123	SRS387248	Li et al., 2013
ssc.s365		Tibetan pig-18	Tibetan wild boars	Eastern Asia, China, Tibetan		Ear	SRP018123	SRS387249	Li et al., 2013
ssc.s366		Tibetan pig-19	Tibetan wild boars	Eastern Asia, China, Tibetan		Ear	SRP018123	SRS387251	Li et al., 2013
ssc.s367		Tibetan pig-20	Tibetan wild boars	Eastern Asia, China, Tibetan		Ear	SRP018123	SRS387264	Li et al., 2013
ssc.s368		Tibetan pig-21	Tibetan wild boars	Eastern Asia, China, Tibetan		Ear	SRP018123	SRS387265	Li et al., 2013
ssc.s369		Tibetan pig-22	Tibetan wild boars	Eastern Asia, China, Tibetan		Ear	SRP018123	SRS387268	Li et al., 2013
ssc.s370		Tibetan pig-23	Tibetan wild boars	Eastern Asia, China, Tibetan		Ear	SRP018123	SRS387270	Li et al., 2013
ssc.s371		Tibetan pig-24	Tibetan wild boars	Eastern Asia, China, Tibetan		Ear	SRP018123	SRS387272	Li et al., 2013
ssc.s372		Tibetan pig-25	Tibetan wild boars	Eastern Asia, China, Tibetan		Ear	SRP018123	SRS387274	Li et al., 2013
ssc.s373		Tibetan pig-26	Tibetan wild boars	Eastern Asia, China, Tibetan		Ear	SRP018123	SRS387276	Li et al., 2013
ssc.s355		Tibetan pig-6	Tibetan wild boars	Eastern Asia, China, Tibetan		Ear	SRP018123	SRS387211	Li et al., 2013
ssc.s356		Tibetan pig-8	Tibetan wild boars	Eastern Asia, China, Tibetan		Ear	SRP018123	SRS387215	Li et al., 2013
ssc.s357		Tibetan pig-9	Tibetan wild boars	Eastern Asia, China, Tibetan		Ear	SRP018123	SRS387217	Li et al., 2013
ssc.s358		Tibetan pig-11	Tibetan wild boars	Eastern Asia, China, Tibetan		Ear	SRP018123	SRS387236	Li et al., 2013
ssc.s374		SRS387278	Tibetan wild boars	Eastern Asia, China, Sichuan, A'ba		Ear	SRP018123	SRS387278	Li et al., 2013
ssc.s375		SRS387280	Tibetan wild boars	Eastern Asia, China, Sichuan, A'ba		Ear	SRP018123	SRS387280	Li et al., 2013
ssc.s376		SRS387282	Tibetan wild boars	Eastern Asia, China, Sichuan, A'ba		Ear	SRP018123	SRS387282	Li et al., 2013
ssc.s377		SRS387284	Tibetan wild boars	Eastern Asia, China, Sichuan, A'ba		Ear	SRP018123	SRS387284	Li et al., 2013
ssc.s350		SRS387185	Tibetan wild boars	Eastern Asia, China, Sichuan, Ganzi		Ear	SRP018123	SRS387185	Li et al., 2013
ssc.s351		SRS387186	Tibetan wild boars	Eastern Asia, China, Sichuan, Ganzi		Ear	SRP018123	SRS387186	Li et al., 2013
ssc.s352		SRS387190	Tibetan wild boars	Eastern Asia, China, Sichuan, Ganzi		Ear	SRP018123	SRS387190	Li et al., 2013
ssc.s353		SRS387202	Tibetan wild boars	Eastern Asia, China, Sichuan, Ganzi		Ear	SRP018123	SRS387202	Li et al., 2013
ssc.s354		SRS387204	Tibetan wild boars	Eastern Asia, China, Sichuan, Ganzi		Ear	SRP018123	SRS387204	Li et al., 2013
ssc.s320	Control	WB29U04_SChina	Chinese Wild boar	Eastern Asia, China, Southern	Soutern China(SCN)	NA	ERP001813	ERS177351	Rubin et al., 2012
ssc.s321		WB29U12_SChina	Chinese Wild boar	Eastern Asia, China, Southern		NA	ERP001813	ERS177352	Rubin et al., 2012
ssc.s326		BGI_CWB_NCYZ0010	Chinese Wild boar	Eastern Asia, China, Jiangxi		Ear	SRP028348	SRS465716	Ai et al., 2015
ssc.s392		Wild boar-1	Chinese Wild boar	Eastern Asia, China, Southwest		Ear	SRP018123	SRS387320	Li et al., 2013
ssc.s393		Wild boar-2	Chinese Wild boar	Eastern Asia, China, Southwest		Ear	SRP018123	SRS387323	Li et al., 2013
ssc.s394		Wild boar-3	Chinese Wild boar	Eastern Asia, China, Southwest		Ear	SRP018123	SRS387324	Li et al., 2013
ssc.s395		WB29U14	Chinese Wild boar	Eastern Asia, China, Southern		NA	ERP011076	ERS804967	Rubin et al., 2012
ssc.s187		WB29U04	Asian_Wildboar	Eastern Asia, China, Southern		Blood	ERP011076	ERS804964	Frantz et al., 2015
ssc.s188		WB29U12	Asian_Wildboar	Schina		Blood	ERP011076	ERS804965	Frantz et al., 2015
ssc.s189		WB29U13	Asian_Wildboar	Schina		Blood	ERP011076	ERS804966	Frantz et al., 2015
ssc.s190		WB29U16	Asian_Wildboar	Schina		Blood	ERP011076	ERS804968	Frantz et al., 2015
ssc.s126		NCYZ0013	Wild boar	Eastern Asia, China, Zhejiang, Jiangxi		Ear	SRP028348	SRS465717	Ai et al., 2015
ssc.s145		SYWB103	Wild boar	Eastern Asia, China, Zhejiang, Jiangxi		Ear	SRP028348	SRS465718	Ai et al., 2015
ssc.s146		SYWB205	Wild boar	Eastern Asia, China, Zhejiang, Jiangxi		Ear	SRP028348	SRS465719	Ai et al., 2015
ssc.s216		ZJWB01	Wild boar	Eastern Asia, China, Zhejiang, Jiangxi		Ear	SRP028348	SRS465720	Ai et al., 2015
ssc.s217		ZJWB02	Wild boar	Eastern Asia, China, Zhejiang, Jiangxi		Ear	SRP028348	SRS465721	Ai et al., 2015
ssc.s322		WB30U01_NChina	Chinese Wild boar	Eastern Asia, China, Northern	Northern China(NCN)	NA	ERP001813	ERS177353	Rubin et al., 2012
ssc.s323		WB30U08_NChina	Chinese Wild boar	Eastern Asia, China, Northern		NA	ERP001813	ERS177354	Rubin et al., 2012
ssc.s191		WB30U01	Asian_Wildboar	NChina		Blood	ERP011076	ERS804969	Frantz et al., 2015
ssc.s192		WB30U08	Asian_Wildboar	NChina		Blood	ERP011076	ERS804970	Frantz et al., 2015
ssc.s193		WB30U09	Asian_Wildboar	NChina		Blood	ERP011076	ERS804971	Frantz et al., 2015
ssc.s396		WB21F03	European Wild boar	Western Europe, Netherlands	Europe(EU)	NA	ERP011076	ERS805013	Rubin et al., 2012
ssc.s397		WB22M03	European Wild boar	Western Europe, Netherlands		NA	ERP011076	ERS805024	Rubin et al., 2012
ssc.s398		WB21F04	European Wild boar	Western Europe, Netherlands		NA	ERP011076	ERS805014	Rubin et al., 2012
ssc.s399		WB21M05	European Wild boar	Western Europe, Netherlands		NA	ERP011076	ERS805018	Rubin et al., 2012
ssc.s400		WB22F03	European Wild boar	Western Europe, Netherlands		NA	ERP011076	ERS805021	Rubin et al., 2012
ssc.s401		WB22F04	European Wild boar	Western Europe, Netherlands		NA	ERP011076	ERS805022	Rubin et al., 2012
ssc.s27		BD009U01	European_Wildboar	Ukraine		Blood	ERP011076	ERS805039	Frantz et al., 2015
ssc.s180		WB21F05	European_Wildboar	Netherlands		Blood	ERP011076	ERS805015	Frantz et al., 2015
ssc.s181		WB21F10	European_Wildboar	Netherlands		Blood	ERP011076	ERS805016	Frantz et al., 2015
ssc.s182		WB22F01	European_Wildboar	Netherlands		Blood	ERP011076	ERS805019	Frantz et al., 2015
ssc.s183		WB22F02	European_Wildboar	Netherlands		Blood	ERP011076	ERS805020	Frantz et al., 2015
ssc.s184		WB25U11_WildBoar	European_Wildboar	France		Blood	ERP011076	ERS805025	Frantz et al., 2015
ssc.s185		WB28F31	European_Wildboar	Italy1		Blood	ERP011076	ERS805027	Frantz et al., 2015
ssc.s186		WB28M39	European_Wildboar	Italy1		Blood	ERP011076	ERS805028	Frantz et al., 2015
ssc.s194		WB31F05	European_Wildboar	Greece1		Blood	ERP011076	ERS805029	Frantz et al., 2015
ssc.s195		WB31M09	European_Wildboar	Greece1		Blood	ERP011076	ERS805030	Frantz et al., 2015
ssc.s196		WB32F07	European_Wildboar	Greece2		Blood	ERP011076	ERS805031	Frantz et al., 2015
ssc.s197		WB32U05	European_Wildboar	Greece2		Blood	ERP011076	ERS805032	Frantz et al., 2015
ssc.s198		WB33U04	European_Wildboar	Near_East		Blood	ERP011076	ERS805033	Frantz et al., 2015
ssc.s199		WB33U05	European_Wildboar	Near_East		Blood	ERP011076	ERS805034	Frantz et al., 2015
ssc.s200		WB42M09	European_Wildboar	Italy2		Blood	ERP011076	ERS805035	Frantz et al., 2015
ssc.s201		WB44U06	European_Wildboar	Italy2		Blood	ERP011076	ERS805036	Frantz et al., 2015
ssc.s202		WB44U07	European_Wildboar	Italy2		Blood	ERP011076	ERS805037	Frantz et al., 2015
ssc.s203		WB72U01	European_Wildboar	Near_East		Blood	ERP011076	ERS805038	Frantz et al., 2015
ssc.s318		WB25U11	Wild Boar France	Western Europe, France		NA	ERP001813	ERS177349	Rubin et al., 2012
ssc.s316		WB22F01_NL	Wild Boar Netherlands Meinweg	Western Europe, Netherlands, Meinweg		NA	ERP001813	ERS177347	Rubin et al., 2012
ssc.s317		WB22F02_NL	Wild Boar Netherlands Meinweg	Western Europe, Netherlands, Meinweg		NA	ERP001813	ERS177348	Rubin et al., 2012
ssc.s314		WB21F05_Netherlands	Wild Boar Netherlands Veluwe	Western Europe, Netherlands, Veluwe		NA	ERP001813	ERS177345	Rubin et al., 2012
ssc.s315		WB21M03_Netherlands	Wild Boar Netherlands Veluwe	Western Europe, Netherlands, Veluwe		NA	ERP001813	ERS177346	Rubin et al., 2012
ssc.s319		WB26M09_Malcantone	European_Wildboar	Western Europe, Switzerland, Malcantone		NA	ERP001813	ERS177350	Rubin et al., 2012
ssc.s179		WB20U02	Asian_Wildboar	Eastern Asia, japan	Northeast Asia(NEA)	Blood	ERP011076	ERS804972	Frantz et al., 2015
ssc.s169		W1	Korean wild boar	Eastern Asia, Korea		Muscle	SRP047260	SRS703307	Kim et al., 2015
ssc.s170		W10	Korean wild boar	Eastern Asia, Korea		Muscle	SRP047260	SRS703308	Kim et al., 2015
ssc.s171		W2	Korean wild boar	Eastern Asia, Korea		Muscle	SRP047260	SRS703309	Kim et al., 2015
ssc.s172		W3	Korean wild boar	Eastern Asia, Korea		Muscle	SRP047260	SRS703310	Kim et al., 2015
ssc.s173		W4	Korean wild boar	Eastern Asia, Korea		Muscle	SRP047260	SRS703311	Kim et al., 2015
ssc.s174		W5	Korean wild boar	Eastern Asia, Korea		Muscle	SRP047260	SRS703312	Kim et al., 2015
ssc.s175		W6	Korean wild boar	Eastern Asia, Korea		Muscle	SRP047260	SRS703313	Kim et al., 2015
ssc.s176		W7	Korean wild boar	Eastern Asia, Korea		Muscle	SRP047260	SRS703314	Kim et al., 2015
ssc.s177		W8	Korean wild boar	Eastern Asia, Korea		Muscle	SRP047260	SRS703315	Kim et al., 2015
ssc.s178		W9	Korean wild boar	Eastern Asia, Korea		Muscle	SRP047260	SRS703316	Kim et al., 2015
ssc.s313		WB20U02_Japan	Wild Boar Japan	Eastern Asia, Japan		NA	ERP001813	ERS177344	Rubin et al., 2012
ssc.s403		OG-1	Sumatran wild boar	SouthEastern Asia, Indonesia, Pulau Sumatera	Southeast Asia(SEA)	NA	ERP001813	ERS177308	Rubin et al., 2012
ssc.s405		OG-3	Sumatran wild boar	SouthEastern Asia, Indonesia, Pulau Sumatera		NA	ERP001813	ERS177310	Rubin et al., 2012
Reference
Li M, Tian S, Jin L, Zhou G, Li Y, Zhang Y, Wang T, Yeung CK, Chen L, Ma J, Zhang J, Jiang A, Li J, Zhou C, Zhang J, Liu Y, Sun X, Zhao H, Niu Z, Lou P, Xian L, Shen X, Liu S, Zhang S, Zhang M, Zhu L, Shuai S, Bai L, Tang G, Liu H, Jiang Y, Mai M, Xiao J, Wang X, Zhou Q, Wang Z, Stothard P, Xue M, Gao X, Luo Z, Gu Y, Zhu H, Hu X, Zhao Y, Plastow GS, Wang J, Jiang Z, Li K, Li N, Li X, Li R. Genomi…
Rubin CJ, Megens HJ, Martinez Barrio A, Maqbool K, Sayyab S, Schwochow D, Wang C, Carlborg Ö, Jern P, Jørgensen CB, Archibald AL, Fredholm M, Groenen MA, Andersson L. Strong signatures of selection in the domestic pig genome. Proc Natl Acad Sci U S A. 2012 Nov 27;109(48):19529-36.
Ai H, Fang X, Yang B, Huang Z, Chen H, Mao L, Zhang F, Zhang L, Cui L, He W, Yang J, Yao X, Zhou L, Han L, Li J, Sun S, Xie X, Lai B, Su Y, Lu Y, Yang H, Huang T, Deng W, Nielsen R, Ren J, Huang L. Adaptation and possible ancient interspecies introgression in pigs identified by whole-genome sequencing. Nat Genet. 2015 Mar;47(3):217-25.
Frantz LA, Schraiber JG, Madsen O, Megens HJ, Cagan A, Bosse M, Paudel Y, Crooijmans RP, Larson G, Groenen MA. Evidence of long-term gene flow and selection during domestication from analyses of Eurasian wild and domestic pig genomes. Nat Genet. 2015 Oct;47(10):1141-8.
Kim H, Song KD, Kim HJ, Park W, Kim J, Lee T, Shin DH, Kwak W, Kwon YJ, Sung S, Moon S, Lee KT, Kim N, Hong JK, Eo KY, Seo KS, Kim G, Park S, Yun CH, Kim H, Choi K, Kim J, Lee WK, Kim DK, Oh JD, Kim ES, Cho S, Lee HK, Kim TH, Kim H. Exploring the genetic signature of body size in Yucatan miniature pig. PLoS One. 2015 Apr 17;10(4):e0121732.
