# Supplementary material for: Phylogenetic Relations and High-Altitude Adaptation in Wild Boar (Sus scrofa), Identified Using Genome-Wide Data
Source: Animals (Basel). 2024 Oct 16;14(20):2984. doi: 10.3390/ani14202984 (PMC11503864; doi:10.3390/ani14202984)
Supplement: Supplementary file 1 [file animals-14-02984-s001.zip › Table S10. Gene Ontology (GO) terms enriched based on annotated genes within ROH islands.xlsx]

## Sheet: Sheet1
Table S10. Gene Ontology (GO) terms enriched based on annotated genes within ROH islands
Term	ID	Input number	Background number	P-Value	Input
ATP binding	GO:0005524	12	1203	0.000100219	UBE2I|VCP|NPR2|HK1|TSSK2|NME3|NME4|TRAP1|TSSK1B|PKMYT1|NUBP2|BMPR2
metallodipeptidase activity	GO:0070573	2	6	0.000202222	CNDP1|CNDP2
glucose:sodium symporter activity	GO:0005412	2	7	0.000259541	SLC5A1|SLC5A4
dipeptidase activity	GO:0016805	2	8	0.000323855	CNDP1|CNDP2
UTP biosynthetic process	GO:0006228	2	9	0.000395126	NME4|NME3
GTP biosynthetic process	GO:0006183	2	10	0.000473316	NME4|NME3
CTP biosynthetic process	GO:0006241	2	10	0.000473316	NME4|NME3
glucose transmembrane transport	GO:1904659	2	11	0.000558389	SLC5A1|SLC5A4
nucleoside diphosphate phosphorylation	GO:0006165	2	13	0.000749033	NME4|NME3
virus receptor activity	GO:0001618	2	13	0.000749033	CLDN9|CLDN6
actin binding	GO:0003779	4	150	0.000834713	ACTN2|DNASE1|MSRB1|TPM2
bicellular tight junction	GO:0005923	3	67	0.000927612	CLDN9|CLDN5|CLDN6
nucleoside diphosphate kinase activity	GO:0004550	2	16	0.0010857	NME4|NME3
protein phosphorylation	GO:0006468	5	287	0.00121051	TSSK2|NPR2|BMPR2|TSSK1B|PKMYT1
sodium ion transport	GO:0006814	2	20	0.0016277	SLC5A1|SLC5A4
viral entry into host cell	GO:0046718	2	20	0.0016277	CLDN9|CLDN6
peptidase activity	GO:0008233	2	22	0.00193795	CNDP1|CNDP2
mitochondrion	GO:0005739	7	647	0.00200436	CARD19|ZNF205|TRAP1|MRPS34|HK1|RHOT2|TXNRD2
cellular response to heat	GO:0034605	2	23	0.00210277	VCP|SUMO1
structural molecule activity	GO:0005198	3	95	0.00244097	CLDN9|CLDN5|CLDN6
protein sumoylation	GO:0016925	2	25	0.00245161	UBE2I|SUMO1
protein serine/threonine kinase activity	GO:0004674	4	234	0.0040695	TSSK2|TSSK1B|BMPR2|PKMYT1
bicellular tight junction assembly	GO:0070830	2	37	0.00506775	CLDN9|CLDN6
spermatid development	GO:0007286	2	47	0.00790312	TSSK1B|TSSK2
protein phosphatase binding	GO:0019903	2	49	0.00853852	VCP|KCNN4
protein binding	GO:0005515	2	50	0.00886454	UBE2I|SUMO1
cytosol	GO:0005829	12	2056	0.00957621	VCP|CA3|RANBP1|HK1|CREB3|COMT|NUBP2|LGALS8|GBA2|TXNRD2|CNDP1|CNDP2
magnesium ion binding	GO:0000287	3	158	0.00969983	TSSK1B|TSSK2|COMT
plasma membrane	GO:0005886	14	2618	0.0106709	NPR2|CLDN9|SUMO1|ZP4|ARHGEF39|SLC5A1|KCNN4|SSTR5|COMT|BMPR2|SLC5A4|TNFRSF12A|CLDN5|CLDN6
cell adhesion	GO:0007155	3	175	0.0127094	CLDN9|IGFBP7|CLDN6
central nervous system development	GO:0007417	2	61	0.0128077	GBA2|THOC6
extracellular region	GO:0005576	4	348	0.0155908	NPW|IGFBP7|ZP4|DNASE1
nuclear stress granule	GO:0097165	1	5	0.0162129	SUMO1
positive regulation of mitochondrial membrane potential	GO:0010918	1	5	0.0162129	VCP
negative regulation of oocyte maturation	GO:1900194	1	5	0.0162129	NPR2
natriuretic peptide receptor activity	GO:0016941	1	5	0.0162129	NPR2
VCP-NPL4-UFD1 AAA ATPase complex	GO:0034098	1	5	0.0162129	VCP
K48-linked polyubiquitin modification-dependent protein binding	GO:0036435	1	5	0.0162129	VCP
beta-glucosidase activity	GO:0008422	1	5	0.0162129	GBA2
mitochondrion transport along microtubule	GO:0047497	1	5	0.0162129	RHOT2
glucosyltransferase activity	GO:0046527	1	5	0.0162129	GBA2
neutrophil activation involved in immune response	GO:0002283	1	5	0.0162129	DNASE1
transforming growth factor beta-activated receptor activity	GO:0005024	1	5	0.0162129	BMPR2
negative regulation of complement-dependent cytotoxicity	GO:1903660	1	5	0.0162129	CLDN5
peptide receptor activity	GO:0001653	1	5	0.0162129	NPR2
neurotransmitter catabolic process	GO:0042135	1	5	0.0162129	COMT
mitochondrial ribosome	GO:0005761	1	5	0.0162129	MRPL40
reproductive process	GO:0022414	1	5	0.0162129	NPR2
deoxyribonuclease activity	GO:0004536	1	5	0.0162129	DNASE1
primary miRNA binding	GO:0070878	1	6	0.0188897	DGCR8
transmembrane receptor protein serine/threonine kinase activity	GO:0004675	1	6	0.0188897	BMPR2
regulation of aerobic respiration	GO:1903715	1	6	0.0188897	VCP
primary miRNA processing	GO:0031053	1	6	0.0188897	DGCR8
negative regulation of sodium ion transmembrane transporter activity	GO:2000650	1	6	0.0188897	HECW2
regulation of microtubule polymerization	GO:0031113	1	6	0.0188897	GBA2
THO complex part of transcription export complex	GO:0000445	1	6	0.0188897	THOC6
protein-membrane adaptor activity	GO:0043495	1	6	0.0188897	SLC9A3R2
bile acid metabolic process	GO:0008206	1	7	0.0215593	GBA2
oxidative demethylation	GO:0070989	1	7	0.0215593	TET1
G protein-coupled acetylcholine receptor activity	GO:0016907	1	7	0.0215593	CHRM3
negative regulation of delayed rectifier potassium channel activity	GO:1902260	1	7	0.0215593	SUMO1
O-methyltransferase activity	GO:0008171	1	7	0.0215593	COMT
extrinsic component of endoplasmic reticulum membrane	GO:0042406	1	7	0.0215593	GBA2
glucose 6-phosphate metabolic process	GO:0051156	1	8	0.0242218	HK1
G protein-coupled acetylcholine receptor signaling pathway	GO:0007213	1	8	0.0242218	CHRM3
adenylate cyclase-inhibiting G protein-coupled acetylcholine receptor signaling pathway	GO:0007197	1	8	0.0242218	CHRM3
transmembrane receptor protein serine/threonine kinase signaling pathway	GO:0007178	1	8	0.0242218	BMPR2
Derlin-1 retrotranslocation complex	GO:0036513	1	8	0.0242218	VCP
regulation of mitochondrion organization	GO:0010821	1	8	0.0242218	RHOT2
DNA demethylation	GO:0080111	1	8	0.0242218	TET1
DNA catabolic process, endonucleolytic	GO:0000737	1	8	0.0242218	DNASE1
nuclear speck	GO:0016607	3	227	0.0249144	SUMO1|SRRM2|THOC6
spindle organization	GO:0007051	1	9	0.0268771	RANBP1
positive regulation of T cell receptor signaling pathway	GO:0050862	1	9	0.0268771	KCNN4
iron-sulfur cluster binding	GO:0051536	1	9	0.0268771	NUBP2
cAMP response element binding	GO:0035497	1	9	0.0268771	CREB3
intracellular transport	GO:0046907	1	9	0.0268771	RANBP1
guanylate cyclase activity	GO:0004383	1	9	0.0268771	NPR2
receptor guanylyl cyclase signaling pathway	GO:0007168	1	9	0.0268771	NPR2
smooth muscle contraction	GO:0006939	1	9	0.0268771	CHRM3
cardiolipin binding	GO:1901612	1	9	0.0268771	NME4
cytoplasm	GO:0005737	12	2398	0.0286906	DGCR8|TSSK1B|HOPX|TSSK2|SUMO1|RANBP1|MSRB1|VCP|CA3|LGALS8|HECW2|TXNRD2
positive regulation of acrosome reaction	GO:2000344	1	10	0.0295253	ZP4
vasculature development	GO:0001944	1	10	0.0295253	BMPR2
translesion synthesis	GO:0019985	1	10	0.0295253	VCP
ER-associated misfolded protein catabolic process	GO:0071712	1	10	0.0295253	VCP
MHC class I protein binding	GO:0042288	1	10	0.0295253	VCP
positive regulation of smooth muscle contraction	GO:0045987	1	10	0.0295253	CHRM3
apicolateral plasma membrane	GO:0016327	1	10	0.0295253	CLDN6
nucleus	GO:0005634	13	2706	0.0307108	UBE2I|VCP|TSSK1B|HOPX|TSSK2|TET1|CREB3|MSRB1|PKMYT1|NUBP2|SUMO1|DNASE1|RANBP1
cellular response to interferon-beta	GO:0035458	1	11	0.0321664	IRGC
negative regulation of endoplasmic reticulum stress-induced intrinsic apoptotic signaling pathway	GO:1902236	1	11	0.0321664	CREB3
C2H2 zinc finger domain binding	GO:0070742	1	11	0.0321664	SRRM2
lipid glycosylation	GO:0030259	1	11	0.0321664	GBA2
protein-containing complex binding	GO:0044877	2	103	0.0332871	TSSK1B|TSSK2
cGMP biosynthetic process	GO:0006182	1	12	0.0348004	NPR2
chromosome, centromeric region	GO:0000775	1	12	0.0348004	CENPP
proteasome complex	GO:0000502	1	12	0.0348004	VCP
establishment of endothelial barrier	GO:0061028	1	12	0.0348004	CLDN5
protein tag	GO:0031386	1	13	0.0374274	SUMO1
retrograde protein transport, ER to cytosol	GO:0030970	1	13	0.0374274	VCP
stabilization of membrane potential	GO:0030322	1	13	0.0374274	KCNN4
spindle pole centrosome	GO:0031616	1	13	0.0374274	NUBP2
ubiquitin-specific protease binding	GO:1990381	1	13	0.0374274	VCP
cellular glucose homeostasis	GO:0001678	1	13	0.0374274	HK1
feeding behavior	GO:0007631	1	13	0.0374274	NPW
peptidyl-serine phosphorylation	GO:0018105	2	110	0.0374403	TSSK1B|TSSK2
proteasome-mediated ubiquitin-dependent protein catabolic process	GO:0043161	2	112	0.0386618	VCP|HECW2
ubiquitin-like protein ligase binding	GO:0044389	1	14	0.0400472	SUMO1
ATP metabolic process	GO:0046034	1	14	0.0400472	VCP
positive regulation of monocyte chemotaxis	GO:0090026	1	14	0.0400472	CREB3
synaptic transmission, cholinergic	GO:0007271	1	14	0.0400472	CHRM3
intracellular signal transduction	GO:0035556	3	275	0.0402427	NPR2|TSSK2|TSSK1B
cell volume homeostasis	GO:0006884	1	15	0.0426601	KCNN4
cellular response to cadmium ion	GO:0071276	1	15	0.0426601	SUMO1
carbonate dehydratase activity	GO:0004089	1	15	0.0426601	CA3
hydro-lyase activity	GO:0016836	1	15	0.0426601	CA3
intraciliary transport particle B	GO:0030992	1	15	0.0426601	CLUAP1
methyl-CpG binding	GO:0008327	1	16	0.0452659	TET1
adenylate cyclase-activating adrenergic receptor signaling pathway	GO:0071880	1	16	0.0452659	CHRM3
negative regulation of smoothened signaling pathway	GO:0045879	1	16	0.0452659	VCP
iron-sulfur cluster assembly	GO:0016226	1	17	0.0478647	NUBP2
autophagosome maturation	GO:0097352	1	17	0.0478647	VCP
insulin-like growth factor binding	GO:0005520	1	17	0.0478647	IGFBP7
positive regulation of cytokinesis	GO:0032467	1	18	0.0504566	SSTR5
developmental process	GO:0032502	1	18	0.0504566	COMT
U2-type catalytic step 2 spliceosome	GO:0071007	1	18	0.0504566	SRRM2
sperm capacitation	GO:0048240	1	18	0.0504566	BSP1
cellular response to virus	GO:0098586	1	18	0.0504566	LGALS8
regulation of dendrite morphogenesis	GO:0048814	1	18	0.0504566	HECW2
positive regulation of extrinsic apoptotic signaling pathway	GO:2001238	1	18	0.0504566	TNFRSF12A
meiotic cell cycle	GO:0051321	1	18	0.0504566	PKMYT1
integral component of mitochondrial outer membrane	GO:0031307	1	18	0.0504566	RHOT2
protein kinase activity	GO:0004672	2	131	0.0509926	NPR2|PKMYT1
ADP binding	GO:0043531	1	19	0.0530415	VCP
regulation of actin filament polymerization	GO:0030833	1	19	0.0530415	GBA2
regulation of signal transduction	GO:0009966	1	19	0.0530415	IGFBP7
potassium channel regulator activity	GO:0015459	1	20	0.0556195	SUMO1
ion transport	GO:0006811	1	20	0.0556195	KCNN4
carbohydrate phosphorylation	GO:0046835	1	21	0.0581905	HK1
macroautophagy	GO:0016236	1	21	0.0581905	VCP
positive regulation of protein secretion	GO:0050714	1	22	0.0607546	KCNN4
cellular response to growth factor stimulus	GO:0071363	1	22	0.0607546	BMPR2
sodium channel regulator activity	GO:0017080	1	22	0.0607546	MCT7
positive regulation of protein-containing complex assembly	GO:0031334	1	23	0.0633119	VCP
regulation of cell growth	GO:0001558	1	23	0.0633119	IGFBP7
actin filament polymerization	GO:0030041	1	23	0.0633119	MSRB1
nuclear pore	GO:0005643	1	24	0.0658623	RANBP1
glycolytic process	GO:0006096	1	24	0.0658623	HK1
basal plasma membrane	GO:0009925	1	24	0.0658623	CHRM3
polyubiquitin modification-dependent protein binding	GO:0031593	1	24	0.0658623	VCP
regulation of insulin secretion	GO:0050796	1	25	0.0684058	SSTR5
phospholipid translocation	GO:0045332	1	25	0.0684058	KCNN4
defense response	GO:0006952	1	25	0.0684058	IRGC
bone development	GO:0060348	1	25	0.0684058	NPR2
proteolysis	GO:0006508	3	347	0.0702474	MCT7|CNDP1|CNDP2
Cajal body	GO:0015030	1	27	0.0734724	SRRM2
mRNA export from nucleus	GO:0006406	1	27	0.0734724	THOC6
Ran GTPase binding	GO:0008536	1	27	0.0734724	RANBP1
dendrite	GO:0030425	2	162	0.0736275	CHRM3|COMT
proteasomal protein catabolic process	GO:0010498	1	28	0.0759955	VCP
peptide hormone binding	GO:0017046	1	29	0.0785118	NPR2
one-carbon metabolic process	GO:0006730	1	29	0.0785118	CA3
blood vessel development	GO:0001568	1	30	0.0810213	BMPR2
G protein-coupled receptor signaling pathway, coupled to cyclic nucleotide second messenger	GO:0007187	1	31	0.0835242	CHRM3
G protein-coupled serotonin receptor activity	GO:0004993	1	31	0.0835242	CHRM3
ubiquitin protein ligase binding	GO:0031625	2	176	0.084729	VCP|SUMO1
calcium ion transport	GO:0006816	1	32	0.0860202	KCNN4
double-strand break repair	GO:0006302	1	33	0.0885096	VCP
U2-type precatalytic spliceosome	GO:0071005	1	33	0.0885096	SRRM2
4 iron, 4 sulfur cluster binding	GO:0051539	1	33	0.0885096	NUBP2
muscle contraction	GO:0006936	1	34	0.0909923	TPM2
autophagy	GO:0006914	1	37	0.0984005	VCP
cytoplasmic stress granule	GO:0010494	1	37	0.0984005	VCP
kidney development	GO:0001822	1	37	0.0984005	PKD1
positive regulation of T cell proliferation	GO:0042102	1	37	0.0984005	ZP4
methylation	GO:0032259	1	38	0.100857	COMT
cell redox homeostasis	GO:0045454	1	38	0.100857	TXNRD2
negative regulation of phosphatase activity	GO:0010923	1	38	0.100857	PKMYT1
lipid transport	GO:0006869	1	39	0.103306	NME4
identical protein binding	GO:0042802	4	655	0.104851	VCP|NPR2|ZP4|GP1BB
mitochondrial intermembrane space	GO:0005758	1	40	0.105749	NME4
cholesterol metabolic process	GO:0008203	1	40	0.105749	GBA2
site of double-strand break	GO:0035861	1	40	0.105749	VCP
positive regulation of proteasomal ubiquitin-dependent protein catabolic process	GO:0032436	1	41	0.108185	VCP
RNA phosphodiester bond hydrolysis, endonucleolytic	GO:0090502	1	43	0.113039	DGCR8
acrosomal vesicle	GO:0001669	1	44	0.115455	TSSK2
mitochondrial large ribosomal subunit	GO:0005762	1	45	0.117866	MRPL40
positive regulation of protein catabolic process	GO:0045732	1	45	0.117866	HECW2
activation of cysteine-type endopeptidase activity involved in apoptotic process	GO:0006919	1	45	0.117866	VCP
mitochondrion organization	GO:0007005	1	46	0.120269	RHOT2
voltage-gated potassium channel complex	GO:0008076	1	49	0.127442	SUMO1
G protein-coupled receptor binding	GO:0001664	1	49	0.127442	NPW
calcium-mediated signaling	GO:0019722	1	50	0.12982	CHRM3
lipid droplet	GO:0005811	1	51	0.132192	VCP
roof of mouth development	GO:0060021	1	51	0.132192	SUMO1
synapse	GO:0045202	2	234	0.135207	VCP|CHRM3
cellular oxidant detoxification	GO:0098869	1	53	0.136916	TXNRD2
double-stranded RNA binding	GO:0003725	1	53	0.136916	DGCR8
molecular adaptor activity	GO:0060090	1	54	0.139269	SLC9A3R2
nuclear chromosome, telomeric region	GO:0000784	1	55	0.141615	THOC6
motile cilium	GO:0031514	1	56	0.143955	TSSK1B
BMP signaling pathway	GO:0030509	1	56	0.143955	BMPR2
PML body	GO:0016605	1	56	0.143955	SUMO1
flavin adenine dinucleotide binding	GO:0050660	1	56	0.143955	TXNRD2
GTPase activity	GO:0003924	2	247	0.147297	IRGC|RHOT2
protein N-terminus binding	GO:0047485	1	58	0.148616	SRRM2
ubiquitin-dependent ERAD pathway	GO:0030433	1	58	0.148616	VCP
actin filament	GO:0005884	1	61	0.155561	TPM2
vesicle	GO:0031982	1	61	0.155561	KCNN4
transmembrane signaling receptor activity	GO:0004888	1	62	0.157863	CD72
postsynaptic membrane	GO:0045211	1	64	0.16245	CHRM3
nuclear envelope	GO:0005635	1	64	0.16245	DNASE1
positive regulation of canonical Wnt signaling pathway	GO:0090263	1	66	0.167012	VCP
unfolded protein binding	GO:0051082	1	68	0.171549	TRAP1
neurotransmitter receptor activity	GO:0030594	1	69	0.173808	CHRM3
protein ubiquitination	GO:0016567	2	278	0.176937	VCP|HECW2
endomembrane system	GO:0012505	1	72	0.18055	PGRMC2
lipid binding	GO:0008289	1	73	0.182785	VCP
glucose homeostasis	GO:0042593	1	75	0.187238	SSTR5
protein folding	GO:0006457	1	75	0.187238	TRAP1
cilium	GO:0005929	1	78	0.193872	CLUAP1
neuropeptide signaling pathway	GO:0007218	1	78	0.193872	NPW
GTP binding	GO:0005525	2	305	0.203454	IRGC|RHOT2
integrin binding	GO:0005178	1	83	0.20481	LGALS8
guanyl-nucleotide exchange factor activity	GO:0005085	1	83	0.20481	ARHGEF39
calmodulin binding	GO:0005516	1	86	0.211302	KCNN4
protein autophosphorylation	GO:0046777	1	88	0.215601	TSSK2
integral component of membrane	GO:0016021	14	4085	0.2173	CLDN9|GBA2|PKD1|ZP4|GP1BB|SLC5A1|KCNN4|BMPR2|CLDN6|SSTR5|SLC5A4|TNFRSF12A|CLDN5|SLC25A1
negative regulation of gene expression	GO:0010629	1	89	0.217742	CLDN5
centriole	GO:0005814	1	89	0.217742	TSSK2
protein localization to plasma membrane	GO:0072659	1	92	0.224131	SLC9A3R2
actin filament organization	GO:0007015	1	93	0.226249	TPM2
zinc ion binding	GO:0008270	3	606	0.230204	TET1|CA3|MSRB1
mRNA splicing, via spliceosome	GO:0000398	1	96	0.232568	SRRM2
cellular response to DNA damage stimulus	GO:0006974	1	98	0.236753	VCP
heparin binding	GO:0008201	1	98	0.236753	BSP1
potassium ion transmembrane transport	GO:0071805	1	98	0.236753	KCNN4
mitochondrial inner membrane	GO:0005743	1	99	0.238837	TRAP1
metal ion binding	GO:0046872	4	915	0.240358	NUBP2|ZNF205|CNDP1|CNDP2
carbohydrate binding	GO:0030246	1	101	0.242988	LGALS8
cell-cell junction	GO:0005911	1	102	0.245055	CLDN5
centrosome	GO:0005813	2	349	0.247487	CLUAP1|RANBP1
heme binding	GO:0020037	1	104	0.249173	DGCR8
iron ion binding	GO:0005506	1	106	0.253269	TET1
protein polyubiquitination	GO:0000209	1	107	0.255308	HECW2
protein domain specific binding	GO:0019904	1	111	0.263411	VCP
nuclear membrane	GO:0031965	1	114	0.269431	SUMO1
apoptotic process	GO:0006915	1	120	0.281327	DNASE1
neuronal cell body	GO:0043025	1	120	0.281327	KCNN4
cilium assembly	GO:0060271	1	120	0.281327	CLUAP1
chemical synaptic transmission	GO:0007268	1	121	0.283291	CHRM3
integral component of plasma membrane	GO:0005887	3	684	0.287346	NPR2|CHRM3|CD72
positive regulation of cell migration	GO:0030335	1	124	0.289151	ARHGEF39
multicellular organism development	GO:0007275	1	131	0.302641	HOPX
positive regulation of apoptotic process	GO:0043065	1	136	0.312121	TNFRSF12A
actin cytoskeleton	GO:0015629	1	139	0.317749	MSRB1
receptor complex	GO:0043235	1	141	0.321475	BMPR2
serine-type endopeptidase activity	GO:0004252	1	142	0.323331	MCT7
signal transduction	GO:0007165	2	435	0.333957	EDARADD|NPR2
axon	GO:0030424	1	148	0.33436	COMT
structural constituent of ribosome	GO:0003735	1	152	0.341614	MRPS34
positive regulation of gene expression	GO:0010628	1	156	0.34879	CLDN5
transcription factor binding	GO:0008134	1	156	0.34879	SUMO1
apical plasma membrane	GO:0016324	1	156	0.34879	SLC9A3R2
oxidation-reduction process	GO:0055114	2	450	0.348841	TXNRD2|MSRB1
nucleolus	GO:0005730	2	452	0.350818	PKMYT1|CENPP
ATPase activity	GO:0016887	1	158	0.352349	VCP
DNA binding	GO:0003677	2	454	0.352793	DNASE1|HOPX
actin filament binding	GO:0051015	1	163	0.361163	TPM2
signaling receptor binding	GO:0005102	1	166	0.366394	SLC9A3R2
membrane	GO:0016020	2	473	0.371451	PGRMC2|COMT
GTPase activator activity	GO:0005096	1	170	0.373304	RANBP1
innate immune response	GO:0045087	1	178	0.386901	MSRB1
DNA-binding transcription repressor activity, RNA polymerase II-specific	GO:0001227	1	188	0.403489	ZNF205
neuron projection	GO:0043005	1	188	0.403489	KCNN4
nucleoplasm	GO:0005654	5	1546	0.415185	CLUAP1|VCP|PKMYT1|CNDP2|CENPP
positive regulation of GTPase activity	GO:0043547	1	198	0.419633	RANBP1
extracellular space	GO:0005615	3	865	0.421807	BSP1|MCT7|IGFBP7
negative regulation of apoptotic process	GO:0043066	1	204	0.429113	THOC6
ubiquitin-dependent protein catabolic process	GO:0006511	1	204	0.429113	HECW2
ubiquitin protein ligase activity	GO:0061630	1	209	0.436895	HECW2
calcium ion binding	GO:0005509	2	542	0.437278	ACTN2|RHOT2
RNA polymerase II transcription regulatory region sequence-specific DNA binding	GO:0000977	1	219	0.452148	ZNF205
positive regulation of cell population proliferation	GO:0008284	1	228	0.465526	TET1
cell differentiation	GO:0030154	1	250	0.496888	HOPX
intracellular membrane-bounded organelle	GO:0043231	1	252	0.499647	CLDN9
endoplasmic reticulum membrane	GO:0005789	1	267	0.519872	IRGC
protein kinase binding	GO:0019901	1	273	0.527734	TRAP1
perinuclear region of cytoplasm	GO:0048471	1	279	0.535469	VCP
cell surface	GO:0009986	1	306	0.56876	BSP1
DNA-binding transcription activator activity, RNA polymerase II-specific	GO:0001228	1	346	0.613798	CREB3
protein homodimerization activity	GO:0042803	1	414	0.679956	DGCR8
endoplasmic reticulum	GO:0005783	1	522	0.762771	CREB3
Golgi apparatus	GO:0005794	1	549	0.779923	PKMYT1
regulation of transcription by RNA polymerase II	GO:0006357	1	559	0.78596	HOPX
negative regulation of transcription by RNA polymerase II	GO:0000122	1	570	0.792413	ZNF205
positive regulation of transcription by RNA polymerase II	GO:0045944	1	818	0.896247	TET1
G protein-coupled receptor activity	GO:0004930	1	1169	0.961563	CHRM3
G protein-coupled receptor signaling pathway	GO:0007186	1	1226	0.967329	NPW
