# Supplementary material for: Phylogenetic Relations and High-Altitude Adaptation in Wild Boar (Sus scrofa), Identified Using Genome-Wide Data
Source: Animals (Basel). 2024 Oct 16;14(20):2984. doi: 10.3390/ani14202984 (PMC11503864; doi:10.3390/ani14202984)
Supplement: Supplementary file 1 [file animals-14-02984-s001.zip › Table S11. KEGG pathways enriched based on annotated genes within ROH islands.xlsx]

## Sheet: output_identify_20240126191629
Table S11. KEGG pathways enriched based on annotated genes within ROH islands
classⅠ	classⅡ	Term	ID	Input number	Background number	P-Value	Input
Organismal Systems	Endocrine system	Insulin secretion	ssc04911	3	84	0.0017378	CHRM3|KCNN4|CREB3
Metabolism	Amino acid metabolism	Histidine metabolism	ssc00340	2	23	0.00210277	CNDP1|CNDP2
Organismal Systems	Immune system	Leukocyte transendothelial migration	ssc04670	3	110	0.00364998	CLDN9|CLDN5|CLDN6
Metabolism	Metabolism of other amino acids	beta-Alanine metabolism	ssc00410	2	33	0.00409789	CNDP1|CNDP2
Metabolism	Nucleotide metabolism	Purine metabolism	ssc00230	3	129	0.00562991	NME4|NPR2|NME3
Organismal Systems	Digestive system	Carbohydrate digestion and absorption	ssc04973	2	42	0.00641333	SLC5A1|HK1
Signaling molecules and interaction	Environmental Information Processing	Cell adhesion molecules (CAMs)	ssc04514	3	143	0.0074312	CLDN9|CLDN5|CLDN6
Human Diseases	Infectious disease: viral	Hepatitis C	ssc05160	3	146	0.00785649	CLDN9|CLDN5|CLDN6
Metabolism	Amino acid metabolism	Arginine and proline metabolism	ssc00330	2	48	0.00821803	CNDP1|CNDP2
Genetic Information Processing	Translation	RNA transport	ssc03013	3	149	0.00829589	UBE2I|SUMO1|THOC6
Metabolism	Nucleotide metabolism	Pyrimidine metabolism	ssc00240	2	54	0.0102234	NME4|NME3
Cellular Processes	Cellular community - eukaryotes	Tight junction	ssc04530	3	166	0.0110572	CLDN9|CLDN5|CLDN6
Metabolism	Xenobiotics biodegradation and metabolism	Drug metabolism - other enzymes	ssc00983	2	59	0.012043	NME4|NME3
Metabolism	Global and overview maps	Metabolic pathways	ssc01100	9	1388	0.0132692	NME4|NPR2|NME3|CA3|HK1|COMT|GBA2|CNDP1|CNDP2
Metabolism	Biosynthesis of other secondary metabolites	Neomycin, kanamycin and gentamicin biosynthesis	ssc00524	1	5	0.0162129	HK1
Organismal Systems	Digestive system	Salivary secretion	ssc04970	2	75	0.0187263	KCNN4|CHRM3
Environmental Information Processing	Signal transduction	NF-kappa B signaling pathway	ssc04064	2	99	0.0310013	UBE2I|EDARADD
Organismal Systems	Nervous system	Cholinergic synapse	ssc04725	2	112	0.0386618	CHRM3|CREB3
Metabolism	Energy metabolism	Nitrogen metabolism	ssc00910	1	16	0.0452659	CA3
Organismal Systems	Nervous system	Dopaminergic synapse	ssc04728	2	126	0.0476246	CREB3|COMT
Metabolism	Metabolism of other amino acids	Selenocompound metabolism	ssc00450	1	17	0.0478647	TXNRD2
Metabolism	Glycan biosynthesis and metabolism	Other glycan degradation	ssc00511	1	18	0.0504566	GBA2
Human Diseases	Cardiovascular disease	Fluid shear stress and atherosclerosis	ssc05418	2	134	0.0530536	SUMO1|BMPR2
Organismal Systems	Circulatory system	Adrenergic signaling in cardiomyocytes	ssc04261	2	143	0.0594104	CREB3|TPM2
Environmental Information Processing	Signaling molecules and interaction	Neuroactive ligand-receptor interaction	ssc04080	3	336	0.0651473	CHRM3|NPW|SSTR5
Environmental Information Processing	Signal transduction	cGMP-PKG signaling pathway	ssc04022	2	167	0.0775349	NPR2|CREB3
Metabolism	Carbohydrate metabolism	Galactose metabolism	ssc00052	1	31	0.0835242	HK1
Metabolism	Carbohydrate metabolism	Fructose and mannose metabolism	ssc00051	1	32	0.0860202	HK1
Metabolism	Carbohydrate metabolism	Starch and sucrose metabolism	ssc00500	1	33	0.0885096	HK1
Human Diseases	Cancer: overview	Viral carcinogenesis	ssc05203	2	183	0.0904597	RANBP1|CREB3
Metabolism	Amino acid metabolism	Tyrosine metabolism	ssc00350	1	35	0.0934684	COMT
Organismal Systems	Excretory system	Aldosterone-regulated sodium reabsorption	ssc04960	1	37	0.0984005	SLC9A3R2
Organismal Systems	Digestive system	Mineral absorption	ssc04978	1	42	0.110615	SLC5A1
Organismal Systems	Excretory system	Vasopressin-regulated water reabsorption	ssc04962	1	43	0.113039	CREB3
Environmental Information Processing	Signal transduction	cAMP signaling pathway	ssc04024	2	212	0.115322	SSTR5|CREB3
Human Diseases	Infectious disease: viral	Human T-cell leukemia virus 1 infection	ssc05166	2	220	0.122462	RANBP1|CREB3
Human Diseases	Substance dependence	Cocaine addiction	ssc05030	1	47	0.122667	CREB3
Human Diseases	Endocrine and metabolic disease	Type II diabetes mellitus	ssc04930	1	47	0.122667	HK1
Metabolism	Lipid metabolism	Sphingolipid metabolism	ssc00600	1	47	0.122667	GBA2
Metabolism	Carbohydrate metabolism	Amino sugar and nucleotide sugar metabolism	ssc00520	1	49	0.127442	HK1
Metabolism	Lipid metabolism	Steroid hormone biosynthesis	ssc00140	1	50	0.12982	COMT
Human Diseases	Infectious disease: bacterial	Legionellosis	ssc05134	1	54	0.139269	VCP
Human Diseases	Cancer: overview	MicroRNAs in cancer	ssc05206	2	244	0.144486	UBE2I|BMPR2
Organismal Systems	Endocrine system	Cortisol synthesis and secretion	ssc04927	1	62	0.157863	CREB3
Metabolism	Carbohydrate metabolism	Glycolysis / Gluconeogenesis	ssc00010	1	62	0.157863	HK1
Environmental Information Processing	Signaling molecules and interaction	Cytokine-cytokine receptor interaction	ssc04060	2	259	0.158647	TNFRSF12A|BMPR2
Human Diseases	Cancer: overview	Central carbon metabolism in cancer	ssc05230	1	63	0.16016	HK1
Human Diseases	Substance dependence	Amphetamine addiction	ssc05031	1	64	0.16245	CREB3
Cellular Processes	Transport and catabolism	Mitophagy - animal	ssc04137	1	64	0.16245	RHOT2
Organismal Systems	Sensory system	Taste transduction	ssc04742	1	67	0.169283	CHRM3
Organismal Systems	Digestive system	Bile secretion	ssc04976	1	69	0.173808	SLC5A1
Organismal Systems	Endocrine system	Thyroid hormone synthesis	ssc04918	1	71	0.178309	CREB3
Organismal Systems	Digestive system	Gastric acid secretion	ssc04971	1	72	0.18055	CHRM3
Human Diseases	Cardiovascular disease	Arrhythmogenic right ventricular cardiomyopathy (ARVC)	ssc05412	1	75	0.187238	ACTN2
Genetic Information Processing	Folding, sorting and degradation	RNA degradation	ssc03018	1	78	0.193872	BTG3
Organismal Systems	Immune system	B cell receptor signaling pathway	ssc04662	1	78	0.193872	CD72
Environmental Information Processing	Signaling molecules and interaction	ECM-receptor interaction	ssc04512	1	84	0.20698	GP1BB
Organismal Systems	Circulatory system	Cardiac muscle contraction	ssc04260	1	85	0.209144	TPM2
Organismal Systems	Digestive system	Protein digestion and absorption	ssc04974	1	86	0.211302	KCNN4
Organismal Systems	Endocrine system	Progesterone-mediated oocyte maturation	ssc04914	1	88	0.215601	PKMYT1
Organismal Systems	Immune system	Hematopoietic cell lineage	ssc04640	1	88	0.215601	GP1BB
Organismal Systems	Aging	Longevity regulating pathway	ssc04211	1	89	0.217742	CREB3
Human Diseases	Cardiovascular disease	Hypertrophic cardiomyopathy (HCM)	ssc05410	1	89	0.217742	TPM2
Organismal Systems	Digestive system	Pancreatic secretion	ssc04972	1	91	0.222007	CHRM3
Environmental Information Processing	Signal transduction	TGF-beta signaling pathway	ssc04350	1	92	0.224131	BMPR2
Human Diseases	Cardiovascular disease	Dilated cardiomyopathy (DCM)	ssc05414	1	93	0.226249	TPM2
Organismal Systems	Endocrine system	Aldosterone synthesis and secretion	ssc04925	1	93	0.226249	CREB3
Human Diseases	Cancer: specific types	Prostate cancer	ssc05215	1	94	0.228361	CREB3
Organismal Systems	Endocrine system	Melanogenesis	ssc04916	1	99	0.238837	CREB3
Organismal Systems	Endocrine system	Glucagon signaling pathway	ssc04922	1	100	0.240915	CREB3
Organismal Systems	Endocrine system	Parathyroid hormone synthesis, secretion and action	ssc04928	1	104	0.249173	CREB3
Environmental Information Processing	Signal transduction	TNF signaling pathway	ssc04668	1	107	0.255308	CREB3
Environmental Information Processing	Signal transduction	HIF-1 signaling pathway	ssc04066	1	108	0.257342	HK1
Human Diseases	Endocrine and metabolic disease	Insulin resistance	ssc04931	1	109	0.259371	CREB3
Metabolism	Global and overview maps	Carbon metabolism	ssc01200	1	112	0.265423	HK1
Cellular Processes	Cell growth and death	Oocyte meiosis	ssc04114	1	115	0.271427	PKMYT1
Cellular Processes	Cell growth and death	Cell cycle	ssc04110	1	121	0.283291	PKMYT1
Environmental Information Processing	Signal transduction	AMPK signaling pathway	ssc04152	1	121	0.283291	CREB3
Organismal Systems	Immune system	Platelet activation	ssc04611	1	122	0.285249	GP1BB
Organismal Systems	Endocrine system	Relaxin signaling pathway	ssc04926	1	129	0.298812	CREB3
Organismal Systems	Circulatory system	Vascular smooth muscle contraction	ssc04270	1	130	0.300729	NPR2
Organismal Systems	Endocrine system	Estrogen signaling pathway	ssc04915	1	131	0.302641	CREB3
Genetic Information Processing	Folding, sorting and degradation	Ubiquitin mediated proteolysis	ssc04120	1	134	0.308344	UBE2I
Organismal Systems	Endocrine system	Insulin signaling pathway	ssc04910	1	135	0.310235	HK1
Cellular Processes	Cellular community - eukaryotes	Signaling pathways regulating pluripotency of stem cells	ssc04550	1	135	0.310235	BMPR2
Human Diseases	Substance dependence	Alcoholism	ssc05034	1	147	0.332534	CREB3
Organismal Systems	Endocrine system	Oxytocin signaling pathway	ssc04921	1	148	0.33436	NPR2
Environmental Information Processing	Signal transduction	Hippo signaling pathway	ssc04390	1	150	0.337997	BMPR2
Human Diseases	Endocrine and metabolic disease	Cushing syndrome	ssc04934	1	150	0.337997	CREB3
Human Diseases	Infectious disease: viral	Influenza A	ssc05164	1	150	0.337997	MCT7
Human Diseases	Infectious disease: viral	Hepatitis B	ssc05161	1	156	0.34879	CREB3
Human Diseases	Cancer: specific types	Hepatocellular carcinoma	ssc05225	1	160	0.355889	TXNRD2
Genetic Information Processing	Folding, sorting and degradation	Protein processing in endoplasmic reticulum	ssc04141	1	161	0.357652	VCP
Organismal Systems	Development and regeneration	Axon guidance	ssc04360	1	182	0.39359	BMPR2
Human Diseases	Neurodegenerative disease	Huntington disease	ssc05016	1	190	0.406753	CREB3
Environmental Information Processing	Signal transduction	Calcium signaling pathway	ssc04020	1	196	0.416439	CHRM3
Cellular Processes	Cell motility	Regulation of actin cytoskeleton	ssc04810	1	207	0.433795	CHRM3
Human Diseases	Infectious disease: viral	Human cytomegalovirus infection	ssc05163	1	215	0.446096	CREB3
Organismal Systems	Environmental adaptation	Thermogenesis	ssc04714	1	229	0.466993	CREB3
Human Diseases	Infectious disease: viral	Human papillomavirus infection	ssc05165	1	318	0.582789	CREB3
Environmental Information Processing	Signal transduction	PI3K-Akt signaling pathway	ssc04151	1	335	0.601897	CREB3
Human Diseases	Infectious disease: viral	Herpes simplex virus 1 infection	ssc05168	1	338	0.605178	ZNF205
Human Diseases	Cancer: overview	Pathways in cancer	ssc05200	1	506	0.751991	TXNRD2
		--------------------

## Sheet: Sheet1
Thermogenesis	生热作用	KEGG PATHWAY	ssc04714	1	229	0.466993	0.490099	CREB3	http://www.genome.jp/kegg-bin/show_pathway?ssc04714/ssc:100142689%09red
cellular response to heat	细胞对热的反应	Gene Ontology	GO:0034605	2	23	0.00210277	0.0403531	VCP|SUMO1	http://amigo.geneontology.org/amigo/term/GO:0034605
regulation of aerobic respiration	有氧呼吸的调节	Gene Ontology	GO:1903715	1	6	0.0188897	0.104281	VCP	http://amigo.geneontology.org/amigo/term/GO:1903715
glucose 6-phosphate metabolic process	葡萄糖-6-磷酸代谢过程	Gene Ontology	GO:0051156	1	8	0.0242218	0.111665	HK1	http://amigo.geneontology.org/amigo/term/GO:0051156
ATP metabolic process	ATP代谢过程	Gene Ontology	GO:0046034	1	14	0.0400472	0.1238	VCP	http://amigo.geneontology.org/amigo/term/GO:0046034
ADP binding	ADP 绑定	Gene Ontology	GO:0043531	1	19	0.0530415	0.133629	VCP	http://amigo.geneontology.org/amigo/term/GO:0043531
glycolytic process	糖酵解过程	Gene Ontology	GO:0006096	1	24	0.0658623	0.15081	HK1	http://amigo.geneontology.org/amigo/term/GO:0006096
muscle contraction	肌肉收缩	Gene Ontology	GO:0006936	1	34	0.0909923	0.181534	TPM2	http://amigo.geneontology.org/amigo/term/GO:0006936
mitochondrion organization	线粒体组织	Gene Ontology	GO:0007005	1	46	0.120269	0.214463	RHOT2	http://amigo.geneontology.org/amigo/term/GO:0007005
ATPase activity	ATP酶活性	Gene Ontology	GO:0016887	1	158	0.352349	0.394932	VCP	http://amigo.geneontology.org/amigo/term/GO:0016887
regulation of mitochondrion organization	线粒体组织的调控	Gene Ontology	GO:0010821	1	8	0.0242218	0.111665	RHOT2	http://amigo.geneontology.org/amigo/term/GO:0010821
blood vessel development	血管发育	Gene Ontology	GO:0001568	1	30	0.0810213	0.171851	BMPR2	http://amigo.geneontology.org/amigo/term/GO:0001568
Cardiac muscle contraction	心肌收缩	KEGG PATHWAY	ssc04260	1	85	0.209144	0.296778	TPM2	http://www.genome.jp/kegg-bin/show_pathway?ssc04260/ssc:396693%09red
