# Supplementary material for: Phylogenetic Relations and High-Altitude Adaptation in Wild Boar (Sus scrofa), Identified Using Genome-Wide Data
Source: Animals (Basel). 2024 Oct 16;14(20):2984. doi: 10.3390/ani14202984 (PMC11503864; doi:10.3390/ani14202984)
Supplement: Supplementary file 1 [file animals-14-02984-s001.zip › Table S2.A summary of candidate genes overlapped by FST and XP-EHH in Qinghai-Tibet Plateau wild boar.xlsx]

## Sheet: Sheet1
Table S2.A summary of candidate genes overlapped by FST and XP-EHH in Qinghai-Tibet Plateau wild boar.
Gene symbol	Chromosome	Gene Name	Gene Accesstion Number
ESR1	1	estrogen receptor 1	NM_214220.1
AHI1	1	Abelson helper integration site 1	XM_003121183.6
TRMT11	1	tRNA methyltransferase 11 homolog	XM_013992581.2
TBC1D32	1	TBC1 domain family member 32	XM_013988502.2
BACH2	1	BTB domain and CNC homolog 2	XM_021090103.1
MCHR2	1	melanin concentrating hormone receptor 2	NM_001044609.1
GRIK2	1	glutamate ionotropic receptor kainate type subunit 2	XM_021073336.1
REV3L	1	REV3 like, DNA directed polymerase zeta catalytic subunit	XM_021091238.1
DAPK2	1	death associated protein kinase 2	NM_001243563.1
GCNT3	1	glucosaminyl (N-acetyl) transferase 3, mucin type	XM_021094516.1
UNC13C	1	unc-13 homolog C	XM_021095034.1
SEMA6D	1	semaphorin 6D	XM_021096114.1
FAM98B	1	family with sequence similarity 98 member B	XM_005659764.3
TMCO5A	1	transmembrane and coiled-coil domains 5A	XM_021084931.1
CDIN1	1	CDAN1 interacting nuclease 1	XM_021098122.1
NFIB	1	nuclear factor I B	XM_005660096.3
PUM3	1	pumilio RNA binding family member 3	XM_001927669.7
KCNV2	1	potassium voltage-gated channel modifier subfamily V member 2	XM_003121961.4
TMC1	1	transmembrane channel like 1	XM_021064884.1
TRPM6	1	transient receptor potential cation channel subfamily M member 6	XM_021064975.1
CARNMT1	1	carnosine N-methyltransferase 1	XM_003121964.5
TNC	1	tenascin C	XM_021083193.1
ASS1	1	argininosuccinate synthase 1	XM_003353686.4
HINT3	1	histidine triad nucleotide binding protein 3	XM_001928728.4
MAN1A1	1	mannosidase alpha class 1A member 1	XM_021082358.1
HACE1	1	HECT domain and ankyrin repeat containing E3 ubiquitin protein ligase 1	NM_001195340.1
SOBP	1	sine oculis binding protein homolog	XM_003121331.6
SETBP1	1	SET binding protein 1	XM_013988555.2
TXNL1	1	thioredoxin like 1	XM_013985373.2
HERC1	1	HECT and RLD domain containing E3 ubiquitin protein ligase family member 1	XM_021094060.1
MEIS2	1	Meis homeobox 2	XM_021098059.1
MPDZ	1	multiple PDZ domain crumbs cell polarity complex component	XM_021063726.1
GLIS3	1	GLIS family zinc finger 3	XM_021074388.1
VLDLR	1	very low density lipoprotein receptor	XM_013993593.2
NMRK1	1	nicotinamide riboside kinase 1	XM_003121961.4
PAPPA	1	pappalysin 1	XM_001926753.7
FUBP3	1	far upstream element binding protein 3	XM_021076835.1
RGMB	2	repulsive guidance molecule BMP co-receptor b	XM_003480881.4
USP31	3	ubiquitin specific peptidase 31	XM_021086476.1
MGRN1	3	mahogunin ring finger 1	XM_021086674.1
CDIP1	3	cell death inducing p53 target 1	NM_001244099.1
HMOX2	3	heme oxygenase 2	XM_013995673.2
NMRAL1	3	NmrA like redox sensor 1	XM_003124636.6
DNAJA3	3	DnaJ heat shock protein family (Hsp40) member A3	XM_003354626.4
CORO7	3	mitochondrial import inner membrane translocase subunit TIM16	XM_005662175.3
GLIS2	3	GLIS family zinc finger 2	XM_005662180.3
SRL	3	sarcalumenin	XM_021086705.1
ADCY9	3	adenylate cyclase 9	XM_021086710.1
CREBBP	3	CREB binding protein	XM_005662184.3
TRAP1	3	TNF receptor associated protein 1	NM_001243945.1
SLX4	3	SLX4 structure-specific endonuclease subunit	XM_013995704.2
CLUAP1	3	clusterin associated protein 1	NM_001245000.1
NLRC3	3	NLR family CARD domain containing 3	XM_021088094.1
C16orf90	3	chromosome 3 C16orf90 homolog	XM_021088380.1
ZNF174	3	zinc finger protein 174	XM_003481062.3
NAA60	3	N-alpha-acetyltransferase 60, NatF catalytic subunit	XM_021088115.1
ZNF200	3	zinc finger protein 200	XM_021088110.1
ZNF213	3	zinc finger protein 213	XM_013995737.2
ZNF205	3	zinc finger protein 205	NM_001243641.1
PKMYT1	3	protein kinase, membrane associated tyrosine/threonine 1	NM_001159310.1
TNFRSF12A	3	TNF receptor superfamily member 12A	NM_001142839.2
CLDN6	3	claudin 6	NM_001161645.1
HCFC1R1	3	host cell factor C1 regulator 1	XM_003481068.4
THOC6	3	THO complex subunit 6	NM_001243684.1
BICDL2	3	BICD family like cargo adaptor 2	XM_013995741.2
MMP25	3	matrix metallopeptidase 25	XM_005662216.3
PRSS21	3	serine protease 21	XM_005662218.2
IL9R	3	interleukin 9 receptor	XM_003124679.4
NPRL3	3	NPR3 like, GATOR1 complex subunit	XM_021086960.1
LUC7L	3	LUC7 like	XM_013987737.2
FAM234A	3	family with sequence similarity 234 member A	XM_021086936.1
PDIA2	3	protein disulfide isomerase family A member 2	XM_021086938.1
AXIN1	3	axin 1	XM_021086926.1
MRPL28	3	mitochondrial ribosomal protein L28	XM_005655127.3
PGAP6	3	post-GPI attachment to proteins 6	XM_021086924.1
NME4	3	NME/NM23 nucleoside diphosphate kinase 4	NM_001143720.1
DECR2	3	2,4-dienoyl-CoA reductase 2	XM_005655126.3
MCRIP2	3	MAPK regulated corepressor interacting protein 2	XM_003354653.5
WDR90	3	WD repeat domain 90	XM_021086904.1
RHBDL1	3	rhomboid like 1	XM_021086889.1
STUB1	3	STIP1 homology and U-box containing protein 1	XM_003124708.5
WDR24	3	WD repeat domain 24	XM_003124706.6
FBXL16	3	F-box and leucine rich repeat protein 16	XM_021086882.1
ANTKMT	3	adenine nucleotide translocase lysine methyltransferase	XM_003124705.3
CIAO3	3	cytosolic iron-sulfur assembly component 3	XM_013995763.2
MSLNL	3	mesothelin-like protein	XM_021088383.1
RPUSD1	3	RNA pseudouridine synthase domain containing 1	XM_005662236.3
CHTF18	3	chromosome transmission fidelity factor 18	XM_021086878.1
GNG13	3	G protein subunit gamma 13	XM_003124710.4
LMF1	3	lipase maturation factor 1	XM_021086874.1
IGFALS	3	insulin like growth factor binding protein acid labile subunit	NM_001048186.2
EME2	3	essential meiotic structure-specific endonuclease subunit 2	XM_005655136.3
MAPK8IP3	3	mitogen-activated protein kinase 8 interacting protein 3	XM_021086813.1
JPT2	3	Jupiter microtubule associated homolog 2	NM_001048070.1
CRAMP1	3	cramped chromatin regulator homolog 1	XM_021086822.1
IFT140	3	telomere maintenance 2	XM_021086842.1
TELO2	3	BAI1 associated protein 3	XM_021086848.1
BAIAP3	3	BAI1 associated protein 3	XM_021086855.1
TSR3	3	TSR3 ribosome maturation factor	XM_003124724.5
GNPTG	3	N-acetylglucosamine-1-phosphate transferase subunit gamma	XM_021086862.1
UNKL	3	unk like zinc finger	XM_013987783.2
NOXO1	3	NADPH oxidase organizer 1	XM_013987814.2
GFER	3	growth factor, augmenter of liver regeneration	XM_003124726.4
SYNGR3	3	synaptogyrin 3	XM_021086784.1
ZNF598	3	zinc finger protein 598, E3 ubiquitin ligase	XM_013987817.2
SLC9A3R2	3	NHERF family PDZ scaffold protein 2	NM_001137639.1
NTHL1	3	nth like DNA glycosylase 1	XM_021086781.1
TSC2	3	TSC complex subunit 2	XM_003354670.4
PKD1	3	polycystin 1, transient receptor potential channel interacting	NM_001246202.1
PRSS27	3	serine protease 27	XM_021086750.1
IARS1	3	isoleucyl-tRNA synthetase 1	XM_021086986.1
ZNF484	3	zinc finger protein 484	XM_021086980.1
NOL8	3	nucleolar protein 8	XM_013995776.2
CENPP	3	centromere protein P	XM_021085712.1
OMD	3	osteomodulin	XM_003124781.4
ASPN	3	asporin	XM_005662248.3
ECM2	3	extracellular matrix protein 2	XM_013995777.2
IPPK	3	inositol-pentakisphosphate 2-kinase	XM_013995782.2
BICD2	3	BICD cargo adaptor 2	XM_021088133.1
NT5DC4	3	5'-nucleotidase domain containing 4	XM_021088385.1
TMEM178A	3	transmembrane protein 178A	XM_021088345.1
THUMPD2	3	THUMP domain containing 2	XM_013987918.2
ZSCAN10	3	zinc finger and SCAN domain containing 10	XM_003354646.3
POLR3K	3	RNA polymerase III subunit K	XM_003124677.5
HBZ	3	hemoglobin subunit zeta	XM_003481082.4
PRR35	3	proline rich 35	XM_021086914.1
TMEM204	3	transmembrane protein 204	XM_003124720.4
CCDC154	3	coiled-coil domain containing 154	XM_013987776.2
LRRTM4	3	leucine rich repeat transmembrane neuronal 4	XM_005662431.3
RSPO2	4	R-spondin 2	NM_001293141.1
MMP16	4	cytochrome P450 family 7 subfamily B member 1	XM_001926617.6
CYP7B1	4	cytochrome P450 family 7 subfamily B member 1	XM_021089296.1
FAM110B	4	family with sequence similarity 110 member B	XM_013988070.2
PCMTD1	4	protein-L-isoaspartate (D-aspartate) O-methyltransferase domain containing 1	XM_021089409.1
CALB1	4	calbindin 1	NM_001130226.1
CNGB3	4	cyclic nucleotide gated channel subunit beta 3	XM_003125585.6
CHMP4C	4	charged multivesicular body protein 4C	XM_021088560.1
ABTB3	5	ankyrin repeat and BTB domain containing 3	XM_021091555.1
CRY1	5	cryptochrome circadian regulator 1	XM_003126079.5
RIC8B	5	RIC8 guanine nucleotide exchange factor B	XM_005655526.3
DDX23	5	DEAD-box helicase 23	XM_021091587.1
LEMD3	5	LEM domain containing 3	NM_001315597.1
CAND1	5	cullin associated and neddylation dissociated 1	XM_003126362.4
MDM2	5	MDM2 proto-oncogene	NM_001105303.1
LYZ	5	lysozyme	NM_214392.2
FRS2	5	fibroblast growth factor receptor substrate 2	XM_021091057.1
SSPN	5	sarcospan	XM_003126415.4
BCAT1	5	branched chain amino acid transaminase 1	XM_021092209.1
PIK3C2G	5	phosphatidylinositol-4-phosphate 3-kinase catalytic subunit type 2 gamma	XM_021092290.1
SLC15A5	5	solute carrier family 15 member 5	XM_021092295.1
DERA	5	deoxyribose-phosphate aldolase	XM_005664048.3
SPIRE2	6	spire type actin nucleation factor 2	XM_021097006.1
ZNF383	6	zinc finger protein 383	XM_013998484.2
NUMBL	6	NUMB like endocytic adaptor protein	XM_021094402.1
TMEM145	6	transmembrane protein 145	XM_021094427.1
PRR19	6	proline rich 19	XM_003127164.4
GSK3A	6	glycogen synthase kinase 3 alpha	XM_021093339.1
ZNF526	6	zinc finger protein 526	XM_013988597.2
DEDD2	6	death effector domain containing 2	XM_013988629.2
HIF3A	6	protein phosphatase 5 catalytic subunit	XM_021094603.1
PPP5C	6	protein phosphatase 5 catalytic subunit	XM_003127234.6
MAMSTR	6	MEF2 activating motif and SAP domain containing transcriptional regulator	XM_021094689.1
RASIP1	6	Ras interacting protein 1	XM_003127281.5
IZUMO1	6	izumo sperm-oocyte fusion 1	XM_021094699.1
FGF21	6	fibroblast growth factor 21	NM_001163410.1
KASH5	6	KASH domain containing 5	XM_005664724.3
PTH2	6	parathyroid hormone 2	XM_003127313.4
SLC17A7	6	solute carrier family 17 member 7	XM_003127311.4
PIH1D1	6	PIH1 domain containing 1	NM_001244978.1
ALDH16A1	6	aldehyde dehydrogenase 16 family member A1	XM_021094744.1
RCN3	6	reticulocalbin 3	XM_003127328.5
NOSIP	6	nitric oxide synthase interacting protein	XM_003127327.5
PRRG2	6	proline rich and Gla domain 2	XM_021097559.1
RRAS	6	RAS related	XM_003355998.3
IRF3	6	interferon regulatory factor 3	NM_213770.1
CPT1C	6	carnitine palmitoyltransferase 1C	XM_021094747.1
TSKS	6	testis specific serine kinase substrate	XM_021094750.1
AP2A1	6	adaptor related protein complex 2 subunit alpha 1	XM_021094758.1
FUZ	6	fuzzy planar cell polarity protein	XM_003127337.4
MED25	6	mediator complex subunit 25	XM_003127336.5
PTOV1	6	PTOV1 extended AT-hook containing adaptor protein	XM_021094765.1
CELF4	6	CUGBP Elav-like family member 4	XM_021096307.1
LRRIQ3	6	leucine rich repeats and IQ motif containing 3	XM_021096482.1
ZNF527	6	branched chain amino acid transaminase 2	XM_013998435.2
BCAT2	6	branched chain amino acid transaminase 2	XM_021094703.1
NEGR1	6	neuronal growth regulator 1	XM_021097756.1
STXBP6	7	syntaxin binding protein 6	NM_001246666.1
PCDH7	8	protocadherin 7	NM_001244484.2
GUCY1B1	8	guanylate cyclase 1 soluble subunit beta 1	XM_021100491.1
GRIA2	8	glutamate ionotropic receptor AMPA type subunit 2	XM_003482389.4
GASK1B	8	golgi associated kinase 1B	XM_013978683.2
TMEM144	8	transmembrane protein 144	XM_005666661.3
ETFDH	8	electron transfer flavoprotein dehydrogenase	XM_003129003.4
PPID	8	peptidylprolyl isomerase D	NM_001244386.1
NAF1	8	nuclear assembly factor 1 ribonucleoprotein	XM_021101311.1
NPY5R	8	neuropeptide Y receptor Y5	XM_003129011.4
TKTL2	8	transketolase like 2	XM_013978706.2
TMA16	8	translation machinery associated 16 homolog	XM_021100589.1
NMU	8	neuromedin U	XM_003129032.4
PDCL2	8	phosducin like 2	XM_005666708.3
CLOCK	8	clock circadian regulator	XM_021101324.1
ADGRL3	8	adhesion G protein-coupled receptor L3	XM_021100590.1
RUFY3	8	RUN and FYVE domain containing 3	XM_021101418.1
GRSF1	8	G-rich RNA sequence binding factor 1	XM_003129072.4
SLC4A4	8	solute carrier family 4 member 4	NM_001030533.1
COX18	8	cytochrome c oxidase assembly factor COX18	XM_021100598.1
USP38	8	ubiquitin specific peptidase 38	XM_021100666.1
INPP4B	8	inositol polyphosphate-4-phosphatase type II B	XM_003129178.6
RNF150	8	ring finger protein 150	XM_021101554.1
NOCT	8	nocturnin	XM_003129187.4
CSN3	8	casein kappa	NM_001004026.1
ODAM	8	odontogenic, ameloblast associated	NM_001078686.1
PDGFC	8	platelet derived growth factor C	XM_021101285.1
RXFP1	8	relaxin family peptide receptor 1	XM_021101289.1
TECRL	8	trans-2,3-enoyl-CoA reductase like	XM_021101381.1
ANKRD17	8	ankyrin repeat domain 17	XM_021100390.1
ELMOD2	8	ELMO domain containing 2	XM_021101556.1
AHR	9	aryl hydrocarbon receptor	NM_001303026.1
HYCC1	9	hyccin PI4KA lipid kinase complex subunit 1	XM_003357473.4
NUP42	9	nucleoporin 42	XM_021063448.1
SNX13	9	sorting nexin 13	XM_005667667.3
TRA2A	9	transformer 2 alpha homolog	XM_005656690.3
ERC2	13	ELKS/RAB6-interacting/CAST family member 2	XM_021070727.1
SLCO2A1	13	solute carrier organic anion transporter family member 2A1	NM_001123195.2
MBNL1	13	muscleblind like splicing regulator 1	XM_021069664.1
ARHGEF26	13	Rho guanine nucleotide exchange factor 26	XM_021069691.1
DHX36	13	DEAH-box helicase 36	XM_021069687.1
GPR149	13	G protein-coupled receptor 149	XM_021068449.1
TMEM212	13	transmembrane protein 212	XM_003132532.3
FNDC3B	13	fibronectin type III domain containing 3B	XM_021069801.1
NCEH1	13	neutral cholesterol ester hydrolase 1	NM_001243484.1
BDH1	13	3-hydroxybutyrate dehydrogenase 1	XM_021070089.1
DLG1	13	discs large MAGUK scaffold protein 1	XM_021070096.1
CCDC80	13	coiled-coil domain containing 80	XM_003132680.4
CCDC66	13	coiled-coil domain containing 66	XM_021068981.1
RYK	13	receptor like tyrosine kinase	XM_021069472.1
NAALADL2	13	N-acetylated alpha-linked acidic dipeptidase like 2	XM_021071192.1
SVOP	14	SV2 related protein	XM_021073883.1
TBC1D10A	14	TBC1 domain family member 10A	XM_021072299.1
SF3A1	14	splicing factor 3a subunit 1	XM_003483452.4
RNF215	14	ring finger protein 215	XM_005670838.3
SLC35E4	14	solute carrier family 35 member E4	XM_021072952.1
C5orf52	14	chromosome 14 C5orf52 homolog	XM_021073685.1
OSBP2	14	oxysterol binding protein 2	XM_021072949.1
SMTN	14	smoothelin	NM_001244360.1
SELENOM	14	selenoprotein M	NM_001161648.1
INPP5J	14	inositol polyphosphate-5-phosphatase J	XM_013983072.2
PLA2G3	14	phospholipase A2 group III	XM_003132975.4
LIMK2	14	LIM domain kinase 2	XM_005670864.3
PIK3IP1	14	phosphoinositide-3-kinase interacting protein 1	XM_001926534.4
PATZ1	14	POZ/BTB and AT hook containing zinc finger 1	XM_021073093.1
DRG1	14	developmentally regulated GTP binding protein 1	XM_001927253.5
EIF4ENIF1	14	eukaryotic translation initiation factor 4E nuclear import factor 1	XM_021073985.1
PISD	14	phosphatidylserine decarboxylase	XM_021071911.1
SFI1	14	SFI1 centrin binding protein	XM_005670867.3
PRR14L	14	proline rich 14 like	XM_021073914.1
DEPDC5	14	DEP domain containing 5, GATOR1 subcomplex subunit	XM_013983091.2
YWHAH	14	tyrosine 3-monooxygenase/tryptophan 5-monooxygenase activation protein eta	XM_001928076.4
SLC5A1	14	solute carrier family 5 member 1	NM_001164021.1
SLC5A4	14	solute carrier family 5 member 4	NM_214182.1
BCR	14	BCR activator of RhoGEF and GTPase	XM_021074056.1
SPECC1L	14	sperm antigen with calponin homology and coiled-coil domains 1 like	XM_021073804.1
ADORA2A	14	adenosine A2a receptor	XM_003483462.4
UPB1	14	beta-ureidopropionase 1	XM_001929254.6
GUCD1	14	guanylyl cyclase domain containing 1	NM_001243502.1
LRRC75B	14	leucine rich repeat containing 75B	XM_021073101.1
GGT5	14	gamma-glutamyltransferase 5	XM_013983128.2
VPREB3	14	V-set pre-B cell surrogate light chain 3	XM_001929470.5
VPREB1	14	V-set pre-B cell surrogate light chain 1	NM_001075117.1
TOP3B	14	DNA topoisomerase III beta	XM_021072739.1
KIF20B	14	kinesin family member 20B	XM_005671270.3
ZMIZ1	14	zinc finger MIZ-type containing 1	XM_013983374.2
HTR7	14	5-hydroxytryptamine receptor 7	XM_021072106.1
XPNPEP1	14	X-prolyl aminopeptidase 1	XM_003133180.6
XIRP2	15	xin actin binding repeat containing 2	XM_005671902.2
PDE1A	15	phosphodiesterase 1A	XM_021075596.1
NUP35	15	nucleoporin 35	XM_021074750.1
ZNF804A	15	zinc finger protein 804A	XM_021075928.1
WDR75	15	WD repeat domain 75	XM_003133536.4
OSGEPL1	15	O-sialoglycoprotein endopeptidase like 1	XM_021075404.1
ORMDL1	15	ORMDL sphingolipid biosynthesis regulator 1	XM_001926349.6
PMS1	15	PMS1 homolog 1, mismatch repair system component	XM_021075390.1
MSTN	15	myostatin	NM_214435.2
HIBCH	15	3-hydroxyisobutyryl-CoA hydrolase	XM_021076263.1
NEMP2	15	nuclear envelope integral membrane protein 2	XM_021076065.1
NAB1	15	NGFI-A binding protein 1	XM_021076057.1
INPP1	15	inositol polyphosphate-1-phosphatase	NM_001245012.1
GLS	15	glutaminase	XM_021076049.1
CDH9	16	cadherin 9	XM_021076628.1
ARSJ	16	arylsulfatase family member J	XM_021100702.1
FLRT3	17	fibronectin leucine rich transmembrane protein 3	XM_001926449.6
U6	Mutiplex CHRs	U6 putative protein	NA
SNORA70	NA	small nucleolar RNA, H/ACA box 70	NA
MIR2113	NA	microRNA 2113	NA
SNORA62	NA	SNORA62 small nucleolar RNA, H/ACA box 62	NA
