# Supplementary material for: Phylogenetic Relations and High-Altitude Adaptation in Wild Boar (Sus scrofa), Identified Using Genome-Wide Data
Source: Animals (Basel). 2024 Oct 16;14(20):2984. doi: 10.3390/ani14202984 (PMC11503864; doi:10.3390/ani14202984)
Supplement: Supplementary file 1 [file animals-14-02984-s001.zip › Table S3.Gene Ontology (GO) terms enriched based on candidate genes overlapped by FST and XP-EHH.xlsx]

## Sheet: Sheet1
Table S3.Gene Ontology (GO) terms enriched based on candidate genes overlapped by FST and XP-EHH
Term	Database	ID	Input number	Background number	P-Value	Input
protein binding	Gene Ontology	GO:0005515	179	11779	1.20537e-28	RYK|PGAP6|PKMYT1|IZUMO1|PIH1D1|HBZ|LEMD3|NAALADL2|DLG1|TRMT11|NOSIP|ZNF383|RXFP1|INPP4B|GNG13|FAM110B|EIF4ENIF1|MBNL1|TMCO5A|UNKL|ZNF205|BICDL2|RSPO2|BCAT2|ETFDH|NEGR1|HTR7|GRSF1|REV3L|PMS1|MDM2|FLRT3|CENPP|NME4|DNAJA3|TMA16|PRRG2|ORMDL1|SFI1|INPP5J|ODAM|GSK3A|RHBDL1|AHR|PRSS21|CSN3|ZSCAN10|NTHL1|PRR19|KCNV2|EME2|CLUAP1|CCDC66|VLDLR|ZNF213|GLIS2|FUBP3|NAA60|MED25|NMRK1|FRS2|RRAS|PUM3|CIAO3|NLRC3|…
cytosol	Gene Ontology	GO:0005829	85	5095	2.83527e-13	HIF3A|NOSIP|CCDC66|CARNMT1|CLOCK|YWHAH|CHMP4C|HERC1|AHI1|NMRK1|FRS2|SPECC1L|OSBP2|SETBP1|UPB1|PKMYT1|TSC2|POLR3K|DHX36|CORO7|DLG1|IARS1|DRG1|SLX4|AXIN1|STUB1|BACH2|TSR3|INPP4B|NUP42|MAN1A1|WDR24|FAM110B|BCR|FBXL16|EIF4ENIF1|MBNL1|NLRC3|HYCC1|NAF1|UNKL|RIC8B|PDGFC|DERA|NMRAL1|KIF20B|TXNL1|DEPDC5|JPT2|GFER|CALB1|USP38|BAIAP3|FLRT3|AP2A1|BCAT1|CHTF18|DECR2|TELO2|MDM2|IPPK|BICD2|CENPP|IRF3|DNAJA3|INP…
nucleus	Gene Ontology	GO:0005634	85	5208	9.2787e-13	HIF3A|RYK|ZNF213|CLOCK|GLIS2|FUBP3|CELF4|MAMSTR|ZNF526|GSK3A|NOCT|NAF1|USP31|PATZ1|ANKRD17|PKMYT1|TSC2|IRF3|DHX36|HINT3|DLG1|NOSIP|HACE1|AXIN1|STUB1|BACH2|ZNF804A|DAPK2|CRY1|NUP42|LIMK2|SOBP|SF3A1|GLIS3|EIF4ENIF1|MBNL1|CARNMT1|TRA2A|TXNL1|ESR1|UNKL|FAM98B|CRAMP1|ZNF205|ZNF200|NFIB|KIF20B|TELO2|JPT2|ZMIZ1|CALB1|USP38|REV3L|NTHL1|CHTF18|PMS1|MDM2|IPPK|THOC6|PDGFC|CENPP|DDX23|DNAJA3|ZNF527|CAND1|TMA…
cytoplasm	Gene Ontology	GO:0005737	73	4624	2.9799e-10	WDR90|RYK|RIC8B|GLIS2|FUBP3|NOXO1|CELF4|FUZ|PIH1D1|NOCT|NAF1|LRRC75B|ANKRD17|TSC2|DHX36|HINT3|DLG1|IARS1|NOSIP|HACE1|ZNF383|AXIN1|STUB1|ASS1|TKTL2|HCFC1R1|INPP4B|ESR1|LIMK2|YWHAH|EIF4ENIF1|MBNL1|RNF150|NLRC3|MPDZ|NUMBL|FAM98B|PCMTD1|RCN3|TSKS|BICDL2|TRMT11|TXNL1|GRSF1|SRL|HERC1|SMTN|PIK3C2G|INPP5J|TELO2|MDM2|ZNF804A|BICD2|MAPK8IP3|IRF3|DAPK2|CAND1|ODAM|KIF20B|PKD1|NPY5R|GSK3A|MSTN|MCRIP2|AHR|TBC1…
metal ion binding	Gene Ontology	GO:0046872	46	2298	1.14989e-09	ZNF213|LIMK2|ZNF484|NMRK1|CIAO3|NOCT|PKMYT1|ZNF598|ZNF383|SLX4|RXFP1|TKTL2|NUP42|GLIS2|SOBP|PLA2G3|GLIS3|MBNL1|TRPM6|UNKL|ZNF200|RUFY3|ETFDH|REV3L|NTHL1|PATZ1|NT5DC4|ZNF804A|RNF150|NME4|DNAJA3|INPP1|ZNF527|ZNF526|ZNF174|PPP5C|OSGEPL1|ADCY9|ARSJ|HMOX2|GUCY1B1|RNF215|ZSCAN10|CDIP1|MGRN1|PDE1A
nucleoplasm	Gene Ontology	GO:0005654	58	3630	2.14775e-08	CLUAP1|HIF3A|CLOCK|GRSF1|PTOV1|CELF4|MED25|PKMYT1|PUM3|NOCT|SETBP1|ANKRD17|POLR3K|DHX36|DRG1|ZNF383|SLX4|CAND1|TRAP1|STUB1|BACH2|HCFC1R1|NUP42|NAALADL2|NOSIP|SF3A1|MBNL1|WDR75|BDH1|TRA2A|FAM98B|DERA|NMRAL1|KIF20B|ZMIZ1|REV3L|CHTF18|PATZ1|MDM2|IPPK|THOC6|CENPP|DDX23|NFIB|NAF1|TMA16|ODAM|ZNF174|PPP5C|ESR1|NUP35|AHR|IRF3|ZSCAN10|NTHL1|PPID|DEDD2|CREBBP
plasma membrane	Gene Ontology	GO:0005886	68	4619	2.39206e-08	HIF3A|MMP16|VLDLR|PGAP6|GRIA2|PTOV1|NOXO1|SLC4A4|BAIAP3|FRS2|RRAS|IZUMO1|SLC5A4|STXBP6|SEMA6D|HMOX2|RGMB|BCR|RYK|DLG1|ADORA2A|IL9R|RXFP1|TNFRSF12A|GNG13|CDH9|YWHAH|PRSS27|TMEM204|PLA2G3|PIK3IP1|TRPM6|HYCC1|CLDN6|ESR1|RIC8B|PDGFC|BCAT2|JPT2|GRIK2|SRL|MCHR2|NEGR1|HTR7|FLRT3|AP2A1|SLCO2A1|GGT5|MDM2|ZNF804A|BICD2|OSBP2|SLC5A1|ZNF174|PPP5C|PKD1|SLC17A7|NUP35|ADCY9|PCDH7|NPY5R|PRSS21|INPP5J|PIK3C2G|MGR…
membrane	Gene Ontology	GO:0016020	39	2075	1.24586e-07	VLDLR|FUBP3|PKMYT1|FRS2|SLC4A4|ANKRD17|HMOX2|TSC2|BCR|RYK|IARS1|NCEH1|CHTF18|GCNT3|TRAP1|LEMD3|EIF4ENIF1|TMEM178A|CORO7|PCMTD1|ADORA2A|RUFY3|SLCO2A1|HERC1|ALDH16A1|ELMOD2|PIK3C2G|TNC|TELO2|MAN1A1|OSBP2|CAND1|NPY5R|ESR1|RHBDL1|PRSS21|RNF215|AP2A1|MGRN1
protein homodimerization activity	Gene Ontology	GO:0042803	19	660	8.25377e-07	IRF3|STUB1|CCDC66|RASIP1|AXIN1|GNPTG|ZNF174|KIF20B|CHMP4C|FLRT3|AHR|IZUMO1|MSTN|PDGFC|NAA60|UPB1|TSC2|XPNPEP1|CARNMT1
Hsp90 protein binding	Gene Ontology	GO:0051879	6	42	1.4015e-06	STUB1|PPP5C|AHR|TELO2|PPID|TSC2
integral component of plasma membrane	Gene Ontology	GO:0005887	28	1380	2.09412e-06	SSPN|MMP16|TMC1|PGAP6|GRIA2|FRS2|SLC4A4|SEMA6D|PCDH7|RYK|SLC5A1|ADORA2A|IL9R|RXFP1|GPR149|TRPM6|MCHR2|SLCO2A1|BCAT2|HTR7|FLRT3|ADGRL3|PRRG2|NPY5R|PKD1|ADCY9|RHBDL1|GRIK2
phosphatase binding	Gene Ontology	GO:0019902	6	49	3.17142e-06	DLG1|RCN3|PISD|SFI1|CRY1|TSC2
synaptic transmission, glutamatergic	Gene Ontology	GO:0035249	5	28	4.11553e-06	GRIA2|ADORA2A|GRIK2|SLC17A7|UNC13C
RNA binding	Gene Ontology	GO:0003723	27	1366	5.13218e-06	GRSF1|FUBP3|CELF4|PUM3|NAF1|ANKRD17|ZNF598|ASS1|DHX36|NOSIP|THUMPD2|TRAP1|NUP42|SF3A1|EIF4ENIF1|MBNL1|FNDC3B|TRA2A|FAM98B|RCN3|RPUSD1|THOC6|DDX23|PPP5C|TOP3B|WDR75|NOL8
presynaptic active zone	Gene Ontology	GO:0048786	5	39	1.763e-05	ADORA2A|ERC2|SLC17A7|UNC13C|GUCY1B1
mitochondrion	Gene Ontology	GO:0005739	24	1258	3.04563e-05	HIF3A|GRSF1|GSK3A|MRPL28|NOCT|GLS|DHX36|GFER|TRAP1|CRY1|YWHAH|FAM110B|CPT1C|ZNF205|BCAT2|BCAT1|BDH1|NME4|DNAJA3|PISD|SFI1|OSGEPL1|NTHL1|HIBCH
negative regulation of transcription by RNA polymerase II	Gene Ontology	GO:0000122	18	832	6.67386e-05	DLG1|DNAJA3|ZNF205|NFIB|GLIS2|BACH2|ESR1|MED25|CRY1|MEIS2|AHR|ZNF174|GLIS3|HBZ|MDM2|PPID|IRF3|CREBBP
negative regulation of TOR signaling	Gene Ontology	GO:0032007	4	28	8.67359e-05	GSK3A|TSC2|NPRL3|DEPDC5
signal transduction	Gene Ontology	GO:0007165	20	1013	9.01203e-05	IL9R|INPP1|RASIP1|VLDLR|CLOCK|GRIA2|BCAT2|CNGB3|ESR1|GSK3A|INPP4B|IGFALS|RHBDL1|ADCY9|BCR|GFER|FGF21|RGMB|CREBBP|RYK
DNA binding	Gene Ontology	GO:0003677	22	1209	0.000127459	ZNF213|CLOCK|MEIS2|PUM3|SETBP1|PMS1|LEMD3|ZNF383|CRY1|CRAMP1|REV3L|CHTF18|PATZ1|IRF3|NFIB|ZNF527|ZNF526|ZNF484|AHR|TOP3B|DEDD2|EME2
centriole	Gene Ontology	GO:0005814	7	144	0.000133351	IFT140|TSKS|PISD|SFI1|WDR90|AHI1|PLA2G3
cilium assembly	Gene Ontology	GO:0060271	8	194	0.000133357	CLUAP1|IFT140|CCDC66|WDR90|FUZ|AHI1|TBC1D32|PLA2G3
integral component of membrane	Gene Ontology	GO:0016021	47	3643	0.000138581	LMF1|KASH5|VLDLR|ADCY9|SLC5A1|SVOP|IZUMO1|STXBP6|RNF150|TNFRSF12A|NAALADL2|CORO7|NCEH1|FAM234A|GCNT3|LEMD3|SYNGR3|MAN1A1|LRRTM4|MSLNL|TMEM204|PIK3IP1|TECRL|FNDC3B|SLC15A5|SLC35E4|CLDN6|ESR1|TRPM6|NEMP2|SLC4A4|TMEM145|TMEM144|ADGRL3|GGT5|RYK|TMEM178A|TMCO5A|CYP7B1|ORMDL1|PKD1|SLC17A7|GASK1B|TMEM212|RNF215|SLC5A4|KCNV2
ventricular septum development	Gene Ontology	GO:0003281	4	33	0.000154775	MDM2|NPRL3|XIRP2|FRS2
protein transport	Gene Ontology	GO:0015031	10	320	0.000181811	DRG1|RCN3|SLC15A5|CHMP4C|FUZ|SPIRE2|EIF4ENIF1|PPID|BICD2|CORO7
interstitial matrix	Gene Ontology	GO:0005614	3	13	0.000203815	CCDC80|ECM2|TNC
negative regulation of phosphatidylinositol 3-kinase signaling	Gene Ontology	GO:0014067	3	14	0.000246148	TSC2|PIK3IP1|NLRC3
identical protein binding	Gene Ontology	GO:0042802	24	1456	0.000268707	LUC7L|KASH5|AHI1|SLC4A4|NAF1|RGMB|HINT3|ADORA2A|AXIN1|ASS1|LYZ|YWHAH|DAPK2|CLDN6|FAM98B|NMRAL1|BCAT1|MSTN|MDM2|IRF3|ESR1|PPP5C|GRIK2|NUP35
integral component of mitochondrial inner membrane	Gene Ontology	GO:0031305	4	39	0.000279387	COX18|SFI1|PISD|ETFDH
circadian rhythm	Gene Ontology	GO:0007623	5	74	0.000296848	HTR7|NOCT|CRY1|ASS1|CLOCK
intracellular membrane-bounded organelle	Gene Ontology	GO:0043231	16	788	0.000336249	CLUAP1|FAM98B|DRG1|DNAJA3|PPP5C|RUFY3|CLOCK|SRL|DAPK2|WDR24|EIF4ENIF1|ZMIZ1|OSBP2|MGRN1|TRA2A|NLRC3
4 iron, 4 sulfur cluster binding	Gene Ontology	GO:0051539	4	42	0.000363114	CIAO3|REV3L|NTHL1|ETFDH
extracellular exosome	Gene Ontology	GO:0070062	30	2085	0.000458257	PGAP6|FUZ|RRAS|SLC4A4|HBZ|UPB1|FAM234A|ASS1|DHX36|DLG1|IARS1|DRG1|CAND1|LYZ|YWHAH|BCR|PDGFC|GNPTG|BCAT2|CALB1|MAN1A1|DDX23|GCNT3|SLC5A1|PKD1|OMD|IGFALS|MGRN1|XPNPEP1|TBC1D10A
positive regulation of transcription by RNA polymerase II	Gene Ontology	GO:0045944	20	1159	0.000499026	IRF3|NFIB|NAF1|CLOCK|GLIS2|PTOV1|PKD1|ESR1|MED25|MEIS2|MAMSTR|AHI1|AHR|GLIS3|GSK3A|CREBBP|FUBP3|PATZ1|ZMIZ1|DHX36
inositol phosphate metabolic process	Gene Ontology	GO:0043647	4	47	0.00054032	INPP5J|INPP1|IPPK|INPP4B
Golgi apparatus	Gene Ontology	GO:0005794	18	1002	0.000603453	DLG1|LMF1|MAN1A1|DAPK2|CAND1|GNPTG|SLC35E4|RUFY3|ESR1|GASK1B|PKMYT1|BICD2|HERC1|SELENOM|SEMA6D|TSC2|PKD1|CORO7
branched-chain amino acid catabolic process	Gene Ontology	GO:0009083	3	20	0.000620526	HIBCH|BCAT1|BCAT2
nucleolus	Gene Ontology	GO:0005730	16	839	0.000651446	DDX23|TMA16|DEDD2|PKMYT1|POLR3K|PIH1D1|PUM3|KIF20B|REV3L|NOL8|WDR75|MDM2|PPID|IPPK|TRA2A|CENPP
negative regulation of phosphatase activity	Gene Ontology	GO:0010923	4	50	0.000672105	PISD|SFI1|TSKS|PKMYT1
ATP binding	Gene Ontology	GO:0005524	23	1463	0.000681135	RYK|LIMK2|NMRK1|ASS1|BCR|NLRC3|IARS1|TRAP1|DHX36|TRPM6|DAPK2|NME4|PIK3C2G|PKMYT1|CHTF18|PMS1|IPPK|DDX23|DNAJA3|PPP5C|GSK3A|ADCY9|KIF20B
regulation of smoothened signaling pathway	Gene Ontology	GO:0008589	3	21	0.000705338	IFT140|FUZ|CREBBP
positive regulation of type I interferon production	Gene Ontology	GO:0032481	4	52	0.000771669	IRF3|CREBBP|POLR3K|DHX36
postsynapse	Gene Ontology	GO:0098794	5	93	0.000798925	GRIA2|GSK3A|CPT1C|SLC17A7|ZNF804A
cellular protein metabolic process	Gene Ontology	GO:0044267	7	198	0.000842562	ADORA2A|ODAM|CALB1|PAPPA|IGFALS|TNC|LYZ
Golgi membrane	Gene Ontology	GO:0000139	13	616	0.000849549	ADORA2A|NOSIP|HACE1|GCNT3|GNPTG|PKD1|GASK1B|PKMYT1|PDGFC|NAA60|MAPK8IP3|MAN1A1|CORO7
perinuclear region of cytoplasm	Gene Ontology	GO:0048471	14	697	0.00086558	DLG1|RASIP1|AXIN1|NMRAL1|PTOV1|DEPDC5|MEIS2|SLC5A1|NOCT|SELENOM|KIF20B|MAPK8IP3|TSC2|NLRC3
terminal bouton	Gene Ontology	GO:0043195	4	54	0.000881218	GRIK2|NMU|UNC13C|CALB1
mRNA binding	Gene Ontology	GO:0003729	7	200	0.000891653	GRSF1|FUBP3|CELF4|PUM3|NOCT|EIF4ENIF1|LUC7L
eating behavior	Gene Ontology	GO:0042755	3	23	0.0008963	ADORA2A|NMU|NPY5R
transcription coactivator binding	Gene Ontology	GO:0001223	3	23	0.0008963	AHR|MED25|ESR1
fibroblast growth factor receptor binding	Gene Ontology	GO:0005104	3	24	0.00100289	FLRT3|FGF21|FRS2
cell adhesion	Gene Ontology	GO:0007155	11	478	0.001074	SSPN|OMD|BCAT2|IGFALS|PCDH7|SPECC1L|IZUMO1|TNC|RGMB|MPDZ|CLDN6
protein metabolic process	Gene Ontology	GO:0019538	2	5	0.00109907	MMP16|NUMBL
Holliday junction resolvase complex	Gene Ontology	GO:0048476	2	5	0.00109907	SLX4|EME2
positive regulation of telomere maintenance via telomere lengthening	Gene Ontology	GO:1904358	2	5	0.00109907	NAF1|DHX36
protein ubiquitination	Gene Ontology	GO:0016567	11	486	0.00122222	HIF3A|NOSIP|HACE1|CAND1|STUB1|ZNF598|HERC1|RNF215|RNF150|MGRN1|MDM2
TBP-class protein binding	Gene Ontology	GO:0017025	3	26	0.00123935	AHR|CAND1|ESR1
cellular response to glucagon stimulus	Gene Ontology	GO:0071377	3	26	0.00123935	ASS1|ADCY9|FGF21
dendrite	Gene Ontology	GO:0030425	10	420	0.00140282	ADORA2A|CPT1C|GRIA2|ADCY9|CALB1|GNG13|HTR7|MPDZ|DHX36|MAPK8IP3
excitatory postsynaptic potential	Gene Ontology	GO:0060079	4	62	0.00142991	ADORA2A|GRIK2|SLC17A7|GSK3A
neuropeptide signaling pathway	Gene Ontology	GO:0007218	5	107	0.00145252	PTH2|NMU|GPR149|MCHR2|NPY5R
proximal dendrite	Gene Ontology	GO:1990635	2	6	0.00145833	PPP5C|GSK3A
negative regulation of glucocorticoid receptor signaling pathway	Gene Ontology	GO:2000323	2	6	0.00145833	CRY1|CLOCK
disulfide oxidoreductase activity	Gene Ontology	GO:0015036	2	6	0.00145833	TXNL1|PDIA2
GATOR1 complex	Gene Ontology	GO:1990130	2	6	0.00145833	NPRL3|DEPDC5
prostate epithelial cord arborization involved in prostate glandular acinus morphogenesis	Gene Ontology	GO:0060527	2	6	0.00145833	ESR1|FRS2
enzyme-directed rRNA pseudouridine synthesis	Gene Ontology	GO:0000455	2	6	0.00145833	TSR3|RPUSD1
synapse assembly	Gene Ontology	GO:0007416	4	63	0.00151202	CDH9|FLRT3|RYK|ADGRL3
glutamatergic synapse	Gene Ontology	GO:0098978	9	354	0.001559	DLG1|ADORA2A|CPT1C|ERC2|CALB1|FLRT3|ADGRL3|GRIK2|BCR
ubiquitin protein ligase activity	Gene Ontology	GO:0061630	8	286	0.0015785	NOSIP|HACE1|ZNF598|STUB1|RNF215|RNF150|MGRN1|MDM2
actin cytoskeleton organization	Gene Ontology	GO:0030036	6	166	0.00176446	LIMK2|SPIRE2|SPECC1L|SMTN|XIRP2|BCR
circadian regulation of gene expression	Gene Ontology	GO:0032922	4	66	0.00177798	AHR|NOCT|CRY1|CLOCK
ubiquitin-dependent protein catabolic process	Gene Ontology	GO:0006511	8	292	0.00179079	HACE1|STUB1|USP38|FBXL16|RNF215|USP31|RNF150|MDM2
cerebellar mossy fiber	Gene Ontology	GO:0044300	2	7	0.00186592	NFIB|SLC17A7
prostate gland epithelium morphogenesis	Gene Ontology	GO:0060740	2	7	0.00186592	CYP7B1|TNC
lung epithelium development	Gene Ontology	GO:0060428	2	7	0.00186592	PKD1|RCN3
glucose:sodium symporter activity	Gene Ontology	GO:0005412	2	7	0.00186592	SLC5A1|SLC5A4
synaptic vesicle membrane	Gene Ontology	GO:0030672	4	68	0.00197228	SYNGR3|SLC17A7|SVOP|UNC13C
negative regulation of insulin receptor signaling pathway	Gene Ontology	GO:0046627	3	32	0.00214907	GSK3A|MSTN|TSC2
molecular adaptor activity	Gene Ontology	GO:0060090	4	71	0.00229054	DLG1|TELO2|IPPK|AXIN1
positive regulation of protein ubiquitination	Gene Ontology	GO:0031398	4	72	0.00240403	STUB1|GSK3A|CRY1|AXIN1
blood circulation	Gene Ontology	GO:0008015	3	34	0.00252392	HTR7|GUCY1B1|ADORA2A
axon	Gene Ontology	GO:0030424	8	310	0.0025655	CPT1C|ADGRL3|GSK3A|ADCY9|CALB1|DHX36|BCR|MAPK8IP3
protein kinase binding	Gene Ontology	GO:0019901	10	461	0.00271509	DLG1|TSKS|AXIN1|TRAP1|PKD1|ESR1|CRY1|PIH1D1|AP2A1|TELO2
astral microtubule organization	Gene Ontology	GO:0030953	2	9	0.00282321	DLG1|LIMK2
renal system process	Gene Ontology	GO:0003014	2	9	0.00282321	SLC4A4|BCR
cell-cell junction	Gene Ontology	GO:0005911	6	183	0.00282523	DLG1|RASIP1|AHI1|SLC5A1|FLRT3|ADGRL3
neuromuscular junction	Gene Ontology	GO:0031594	4	76	0.0028967	DLG1|DNAJA3|SYNGR3|UNC13C
cell-cell adhesion via plasma-membrane adhesion molecules	Gene Ontology	GO:0098742	3	36	0.00293676	CDH9|FLRT3|ADGRL3
positive regulation of gene expression	Gene Ontology	GO:0010628	9	391	0.00298759	FAM98B|ODAM|FUBP3|GSK3A|TNC|MDM2|ZNF804A|DHX36|FGF21
positive regulation of RNA polymerase II transcription preinitiation complex assembly	Gene Ontology	GO:0045899	2	10	0.00337149	CAND1|ESR1
positive regulation of transcription of nucleolar large rRNA by RNA polymerase I	Gene Ontology	GO:1901838	2	10	0.00337149	PIH1D1|IPPK
metanephric collecting duct development	Gene Ontology	GO:0072205	2	10	0.00337149	PKD1|CALB1
cardiac left ventricle morphogenesis	Gene Ontology	GO:0003214	2	10	0.00337149	GSK3A|NPY5R
positive regulation of mitochondrial outer membrane permeabilization involved in apoptotic signaling pathway	Gene Ontology	GO:1901030	2	10	0.00337149	ZNF205|GSK3A
low-density lipoprotein particle receptor catabolic process	Gene Ontology	GO:0032802	2	10	0.00337149	AP2A1|VLDLR
positive regulation of transcription, DNA-templated	Gene Ontology	GO:0045893	11	556	0.00338079	NFIB|AXIN1|CLOCK|GLIS2|FUBP3|ESR1|MSTN|AHR|YWHAH|RGMB|CREBBP
anoikis	Gene Ontology	GO:0043276	2	11	0.00396525	TSC2|DAPK2
urea cycle	Gene Ontology	GO:0000050	2	11	0.00396525	ASS1|NMRAL1
inhibitory postsynaptic potential	Gene Ontology	GO:0060080	2	11	0.00396525	ADORA2A|GRIK2
late endosome to vacuole transport via multivesicular body sorting pathway	Gene Ontology	GO:0032511	2	11	0.00396525	DRG1|CHMP4C
nuclear export signal receptor activity	Gene Ontology	GO:0005049	2	11	0.00396525	EIF4ENIF1|NUP42
regulation of apoptotic process	Gene Ontology	GO:0042981	6	197	0.0040087	DNAJA3|ESR1|FRS2|GLS|DAPK2|CREBBP
locomotory behavior	Gene Ontology	GO:0007626	4	85	0.00424844	NEGR1|ADORA2A|SOBP|CALB1
central nervous system development	Gene Ontology	GO:0007417	5	139	0.00431147	GLIS2|ADORA2A|PDGFC|THOC6|AHI1
GTPase activator activity	Gene Ontology	GO:0005096	7	268	0.00439827	RIC8B|TBC1D10A|ELMOD2|BCR|DEPDC5|TSC2|NPRL3
Hsp70 protein binding	Gene Ontology	GO:0030544	3	42	0.00441488	STUB1|DNAJA3|PPID
growth cone	Gene Ontology	GO:0030426	5	140	0.00443925	KIF20B|ERC2|ZNF804A|INPP5J|MAPK8IP3
commissural neuron axon guidance	Gene Ontology	GO:0071679	2	12	0.0046038	NFIB|RYK
regulation of systemic arterial blood pressure	Gene Ontology	GO:0003073	2	12	0.0046038	SLC4A4|GSK3A
beta-catenin destruction complex	Gene Ontology	GO:0030877	2	12	0.0046038	GSK3A|AXIN1
head development	Gene Ontology	GO:0060322	2	12	0.0046038	LIMK2|FLRT3
photoreceptor cell outer segment organization	Gene Ontology	GO:0035845	2	12	0.0046038	IFT140|AHI1
epithelial cell development	Gene Ontology	GO:0002064	2	12	0.0046038	SLC4A4|ESR1
histone acetyltransferase activity	Gene Ontology	GO:0004402	3	43	0.00469756	NAA60|CREBBP|CLOCK
transcription coregulator activity	Gene Ontology	GO:0003712	4	89	0.00496611	MED25|NAB1|MEIS2|MAMSTR
cellular response to amino acid starvation	Gene Ontology	GO:0034198	3	44	0.00499094	WDR24|NPRL3|DEPDC5
presynaptic active zone cytoplasmic component	Gene Ontology	GO:0098831	2	13	0.00528646	ERC2|UNC13C
chaperone complex	Gene Ontology	GO:0101031	2	13	0.00528646	STUB1|PPP5C
integral component of postsynaptic membrane	Gene Ontology	GO:0099055	3	45	0.00529513	CDH9|ADORA2A|FLRT3
negative regulation of I-kappaB kinase/NF-kappaB signaling	Gene Ontology	GO:0043124	3	45	0.00529513	NAF1|ESR1|NLRC3
tau protein binding	Gene Ontology	GO:0048156	3	45	0.00529513	STUB1|PPP5C|GSK3A
enzyme binding	Gene Ontology	GO:0019899	8	353	0.00547709	ADORA2A|AXIN1|ESR1|STUB1|NOXO1|YWHAH|PMS1|MDM2
non-motile cilium assembly	Gene Ontology	GO:1905515	3	46	0.00561025	IFT140|FUZ|TBC1D32
negative regulation of protein kinase B signaling	Gene Ontology	GO:0051898	3	46	0.00561025	DLG1|MSTN|TSC2
cilium	Gene Ontology	GO:0005929	6	212	0.00564676	CLUAP1|IFT140|CCDC66|PKD1|AHI1|TBC1D32
regulation of transcription, DNA-templated	Gene Ontology	GO:0006355	13	773	0.00575521	ADORA2A|ZNF205|ZNF383|ZNF213|CLOCK|NUP35|ESR1|ZNF484|AHR|PATZ1|ZNF527|NAB1|CREBBP
corpus callosum development	Gene Ontology	GO:0022038	2	14	0.00601255	HERC1|RYK
negative regulation of G protein-coupled receptor signaling pathway	Gene Ontology	GO:0045744	2	14	0.00601255	MGRN1|CRY1
phosphatidylinositol-3-phosphate biosynthetic process	Gene Ontology	GO:0036092	2	14	0.00601255	PIK3C2G|INPP4B
positive regulation of fibroblast proliferation	Gene Ontology	GO:0048146	3	48	0.00627363	ZMIZ1|PDGFC|ESR1
cell-matrix adhesion	Gene Ontology	GO:0007160	4	96	0.00640963	PKD1|MSLNL|ECM2|BCAT2
SMAD binding	Gene Ontology	GO:0046332	3	49	0.0066221	STUB1|ZMIZ1|AXIN1
adherens junction	Gene Ontology	GO:0005912	5	155	0.00669347	CDH9|STXBP6|TMEM204|AHI1|FRS2
regulation of intracellular estrogen receptor signaling pathway	Gene Ontology	GO:0033146	2	15	0.00678141	AXIN1|ESR1
Golgi to endosome transport	Gene Ontology	GO:0006895	2	15	0.00678141	AP2A1|CORO7
phosphatidylethanolamine biosynthetic process	Gene Ontology	GO:0006646	2	15	0.00678141	PISD|SFI1
protein acetylation	Gene Ontology	GO:0006473	2	15	0.00678141	CREBBP|CLOCK
alpha-actinin binding	Gene Ontology	GO:0051393	2	15	0.00678141	ADORA2A|XIRP2
E-box binding	Gene Ontology	GO:0070888	3	50	0.00698187	AHR|CRY1|CLOCK
mitochondrial matrix	Gene Ontology	GO:0005759	8	370	0.00714959	NME4|DNAJA3|TRAP1|BCAT2|ETFDH|GLS|HIBCH|BDH1
negative regulation of transcription, DNA-templated	Gene Ontology	GO:0045892	10	536	0.00751294	CLOCK|GLIS2|DEDD2|CRY1|AHR|ZNF174|PATZ1|ZSCAN10|MDM2|NAB1
transcription regulator complex	Gene Ontology	GO:0005667	6	226	0.00757358	HIF3A|CLOCK|PTOV1|MED25|AHR|CREBBP
regulation of JNK cascade	Gene Ontology	GO:0046328	2	16	0.00759236	GRIK2|MAPK8IP3
smooth muscle contraction	Gene Ontology	GO:0006939	2	16	0.00759236	HTR7|SMTN
regulation of protein kinase B signaling	Gene Ontology	GO:0051896	2	16	0.00759236	RRAS|RCN3
inositol phosphate dephosphorylation	Gene Ontology	GO:0046855	2	16	0.00759236	INPP5J|INPP1
synaptic vesicle priming	Gene Ontology	GO:0016082	2	16	0.00759236	ERC2|UNC13C
Wnt-activated receptor activity	Gene Ontology	GO:0042813	2	16	0.00759236	PKD1|RYK
viral process	Gene Ontology	GO:0016032	9	456	0.00781207	DLG1|IRF3|NUP35|NUP42|ANKRD17|MDM2|TSC2|MPDZ|CREBBP
positive regulation of TORC1 signaling	Gene Ontology	GO:1904263	2	17	0.00844476	TELO2|PIH1D1
apical dendrite	Gene Ontology	GO:0097440	2	17	0.00844476	GSK3A|OSBP2
cellular response to estrogen stimulus	Gene Ontology	GO:0071391	2	17	0.00844476	MDM2|ESR1
U2-type prespliceosome	Gene Ontology	GO:0071004	2	17	0.00844476	LUC7L|SF3A1
positive regulation of synaptic transmission	Gene Ontology	GO:0050806	2	17	0.00844476	GRIK2|NMU
extracellular matrix	Gene Ontology	GO:0031012	6	233	0.00869691	MMP16|ASPN|ECM2|IGFALS|LRRTM4|FLRT3
positive regulation of GTPase activity	Gene Ontology	GO:0043547	7	307	0.00885453	RIC8B|SNX13|ODAM|ELMOD2|DEPDC5|TSC2|NPRL3
DNA-binding transcription activator activity, RNA polymerase II-specific	Gene Ontology	GO:0001228	9	466	0.0089035	IRF3|NFIB|CLOCK|GLIS2|FUBP3|ESR1|MEIS2|PATZ1|MDM2
embryonic digit morphogenesis	Gene Ontology	GO:0042733	3	55	0.00895319	IFT140|TBC1D32|CREBBP
chromosome, telomeric region	Gene Ontology	GO:0000781	3	55	0.00895319	KASH5|SLX4|DHX36
hindbrain development	Gene Ontology	GO:0030902	2	18	0.00933796	NFIB|AHI1
resolution of meiotic recombination intermediates	Gene Ontology	GO:0000712	2	18	0.00933796	SLX4|EME2
phosphatidylinositol phosphorylation	Gene Ontology	GO:0046854	3	56	0.00938248	INPP1|PIK3C2G|HYCC1
phospholipid binding	Gene Ontology	GO:0005543	4	109	0.00977775	BAIAP3|NOXO1|NUP35|UNC13C
cellular amino acid metabolic process	Gene Ontology	GO:0006520	2	19	0.0102713	GLS|GGT5
regulation of embryonic development	Gene Ontology	GO:0045995	2	19	0.0102713	NOCT|DHX36
protein maturation	Gene Ontology	GO:0051604	2	19	0.0102713	STUB1|LMF1
apicolateral plasma membrane	Gene Ontology	GO:0016327	2	19	0.0102713	MPDZ|CLDN6
positive regulation of neuron projection development	Gene Ontology	GO:0010976	4	111	0.0103805	NEGR1|ZNF804A|AP2A1|PLA2G3
adenylate cyclase-activating G protein-coupled receptor signaling pathway	Gene Ontology	GO:0007189	4	113	0.0110067	RXFP1|ADORA2A|ADCY9|ADGRL3
extracellular region	Gene Ontology	GO:0005576	23	1843	0.0110395	ARSJ|VPREB1|DERA|GFER|CAND1|LYZ|VPREB3|PLA2G3|PDGFC|BCAT2|PAPPA|NEGR1|TNC|PTH2|RSPO2|NMU|OMD|ODAM|IGFALS|PRSS27|PRSS21|CSN3|FGF21
nucleotide binding	Gene Ontology	GO:0000166	3	60	0.0112185	REV3L|CRY1|HINT3
positive regulation of proteolysis	Gene Ontology	GO:0045862	2	20	0.0112442	STUB1|TBC1D10A
chemical synaptic transmission	Gene Ontology	GO:0007268	6	248	0.0114978	DLG1|NPY5R|GRIA2|GRIK2|HTR7|UNC13C
lipid transport	Gene Ontology	GO:0006869	3	61	0.0117075	NME4|VLDLR|SLCO2A1
transcription factor binding	Gene Ontology	GO:0008134	7	325	0.0117661	ESR1|MED25|MEIS2|AHR|PPID|NAB1|CREBBP
postsynaptic density	Gene Ontology	GO:0014069	6	251	0.0121262	ADORA2A|GRIA2|GRIK2|TSC2|MPDZ|BCR
protein autoprocessing	Gene Ontology	GO:0016540	2	21	0.012256	PISD|SFI1
mRNA splice site selection	Gene Ontology	GO:0006376	2	21	0.012256	CELF4|LUC7L
positive regulation of ubiquitin-protein transferase activity	Gene Ontology	GO:0051443	2	21	0.012256	STUB1|AXIN1
proteasome-mediated ubiquitin-dependent protein catabolic process	Gene Ontology	GO:0043161	5	181	0.0123136	STUB1|MDM2|HACE1|GSK3A|CLOCK
protein sumoylation	Gene Ontology	GO:0016925	3	63	0.0127219	MDM2|NUP35|NUP42
photoreceptor outer segment	Gene Ontology	GO:0001750	3	64	0.0132474	CNGB3|CCDC66|IFT140
telomerase RNA binding	Gene Ontology	GO:0070034	2	22	0.013306	NAF1|DHX36
dynein complex binding	Gene Ontology	GO:0070840	2	22	0.013306	KASH5|BICD2
branching morphogenesis of an epithelial tube	Gene Ontology	GO:0048754	2	22	0.013306	PKD1|RASIP1
regulation of circadian rhythm	Gene Ontology	GO:0042752	3	65	0.0137851	NOCT|CRY1|CLOCK
lateral plasma membrane	Gene Ontology	GO:0016328	3	65	0.0137851	DLG1|PKD1|AXIN1
extracellular space	Gene Ontology	GO:0005615	20	1572	0.014295	IL9R|PDGFC|PRRG2|OMD|ASPN|ODAM|FLRT3|IGFALS|PAPPA|LRRTM4|MSTN|LYZ|PRSS21|TNC|CSN3|SEMA6D|FGF21|VPREB1|VPREB3|PLA2G3
chromatin DNA binding	Gene Ontology	GO:0031490	3	66	0.0143351	LEMD3|CREBBP|CLOCK
endocytic vesicle membrane	Gene Ontology	GO:0030666	3	66	0.0143351	GRIA2|MDM2|AP2A1
regulation of mitotic nuclear division	Gene Ontology	GO:0007088	2	23	0.0143938	KIF20B|PKMYT1
positive regulation of interferon-alpha production	Gene Ontology	GO:0032727	2	23	0.0143938	IRF3|DHX36
metalloaminopeptidase activity	Gene Ontology	GO:0070006	2	23	0.0143938	MMP16|XPNPEP1
regulation of Wnt signaling pathway	Gene Ontology	GO:0030111	2	23	0.0143938	AXIN1|ESR1
ionotropic glutamate receptor signaling pathway	Gene Ontology	GO:0035235	2	23	0.0143938	GRIA2|GRIK2
positive regulation of mRNA splicing, via spliceosome	Gene Ontology	GO:0048026	2	23	0.0143938	CELF4|TRA2A
Wnt signaling pathway	Gene Ontology	GO:0016055	5	189	0.0145393	RSPO2|PKD1|GSK3A|RYK|AXIN1
heart development	Gene Ontology	GO:0007507	5	189	0.0145393	TBC1D32|PKD1|TSC2|IFT140|FLRT3
protein C-terminus binding	Gene Ontology	GO:0008022	5	189	0.0145393	DLG1|DRG1|AP2A1|MPDZ|BCAT2
presynaptic membrane	Gene Ontology	GO:0042734	3	67	0.0148973	ERC2|GRIK2|UNC13C
calyx of Held	Gene Ontology	GO:0044305	2	24	0.0155185	UNC13C|CALB1
low-density lipoprotein particle clearance	Gene Ontology	GO:0034383	2	24	0.0155185	NCEH1|AP2A1
glucose transmembrane transport	Gene Ontology	GO:1904659	2	24	0.0155185	SLC5A1|SLC5A4
calcium ion binding	Gene Ontology	GO:0005509	11	693	0.0156507	RCN3|VLDLR|PRRG2|ASPN|CALB1|PCDH7|CDH9|UNC13C|BAIAP3|MAN1A1|ADGRL3
protein polyubiquitination	Gene Ontology	GO:0000209	6	267	0.0158903	UNKL|HACE1|STUB1|FBXL16|MDM2|MGRN1
regulation of autophagy	Gene Ontology	GO:0010506	3	70	0.0166582	WDR24|DAPK2|DEPDC5
retina layer formation	Gene Ontology	GO:0010842	2	25	0.0166798	AHI1|CALB1
cell aging	Gene Ontology	GO:0007569	2	25	0.0166798	DNAJA3|ZMIZ1
synaptic membrane adhesion	Gene Ontology	GO:0099560	2	25	0.0166798	CDH9|FLRT3
proteolysis	Gene Ontology	GO:0006508	8	434	0.017029	MMP16|PAPPA|PRSS27|PRSS21|PIK3IP1|GGT5|RHBDL1|XPNPEP1
phospholipase A2 activity (consuming 1,2-dipalmitoylphosphatidylcholine)	Gene Ontology	GO:0102567	2	26	0.0178769	PLA2G3|PGAP6
negative regulation of axon extension involved in axon guidance	Gene Ontology	GO:0048843	2	26	0.0178769	SEMA6D|RYK
positive regulation of extrinsic apoptotic signaling pathway	Gene Ontology	GO:2001238	2	26	0.0178769	TNFRSF12A|DEDD2
AMPA glutamate receptor complex	Gene Ontology	GO:0032281	2	26	0.0178769	GRIA2|CPT1C
phospholipase A2 activity consuming 1,2-dioleoylphosphatidylethanolamine)	Gene Ontology	GO:0102568	2	26	0.0178769	PLA2G3|PGAP6
G-protein alpha-subunit binding	Gene Ontology	GO:0001965	2	26	0.0178769	PPP5C|RIC8B
response to morphine	Gene Ontology	GO:0043278	2	26	0.0178769	PPP5C|MDM2
receptor clustering	Gene Ontology	GO:0043113	2	26	0.0178769	DLG1|GRIK2
positive regulation of protein catabolic process	Gene Ontology	GO:0045732	3	73	0.0185306	HACE1|GSK3A|AXIN1
cytoplasmic stress granule	Gene Ontology	GO:0010494	3	73	0.0185306	MBNL1|DHX36|MCRIP2
in utero embryonic development	Gene Ontology	GO:0001701	5	202	0.0187047	MBNL1|PKD1|CELF4|ADCY9|ZMIZ1
negative regulation of smoothened signaling pathway	Gene Ontology	GO:0045879	2	27	0.0191093	GLIS2|MGRN1
synaptic membrane	Gene Ontology	GO:0097060	2	27	0.0191093	DLG1|FLRT3
positive regulation of proteasomal ubiquitin-dependent protein catabolic process	Gene Ontology	GO:0032436	3	74	0.0191796	STUB1|MDM2|GSK3A
negative regulation of transforming growth factor beta receptor signaling pathway	Gene Ontology	GO:0030512	3	74	0.0191796	STUB1|ASPN|LEMD3
heme binding	Gene Ontology	GO:0020037	4	135	0.0195329	CYP7B1|HMOX2|GUCY1B1|HBZ
negative regulation of fibroblast proliferation	Gene Ontology	GO:0048147	2	28	0.0203765	MED25|NLRC3
chemorepellent activity	Gene Ontology	GO:0045499	2	28	0.0203765	SEMA6D|FLRT3
protein methylation	Gene Ontology	GO:0006479	2	28	0.0203765	FAM98B|PCMTD1
viral life cycle	Gene Ontology	GO:0019058	2	28	0.0203765	DRG1|CHMP4C
nuclear chromatin	Gene Ontology	GO:0000790	13	915	0.0204572	HIF3A|NFIB|SLX4|CLOCK|ZNF174|BACH2|ESR1|MEIS2|AHR|NTHL1|IRF3|CREBBP|EME2
liver development	Gene Ontology	GO:0001889	3	76	0.0205151	PKD1|ASS1|GFER
phosphatidylinositol biosynthetic process	Gene Ontology	GO:0006661	3	76	0.0205151	INPP5J|PIK3C2G|INPP4B
cytoplasmic vesicle	Gene Ontology	GO:0031410	6	285	0.0210125	AXIN1|BICD2|MPDZ|CORO7|DAPK2|MAPK8IP3
endoplasmic reticulum	Gene Ontology	GO:0005783	14	1018	0.0210933	DLG1|CPT1C|HACE1|RCN3|ORMDL1|STUB1|PKD1|PDIA2|PKMYT1|PUM3|TECRL|ASS1|MAN1A1|VPREB3
regulation of cellular response to heat	Gene Ontology	GO:1900034	3	77	0.0212015	NUP35|CREBBP|NUP42
sodium ion transport	Gene Ontology	GO:0006814	3	77	0.0212015	SLC5A1|SLC5A4|SLC4A4
endochondral ossification	Gene Ontology	GO:0001958	2	29	0.0216777	MMP16|NAB1
digestive tract development	Gene Ontology	GO:0048565	2	29	0.0216777	PKD1|PDGFC
multivesicular body assembly	Gene Ontology	GO:0036258	2	29	0.0216777	DRG1|CHMP4C
regulation of ERK1 and ERK2 cascade	Gene Ontology	GO:0070372	2	29	0.0216777	RRAS|FRS2
regulation of NMDA receptor activity	Gene Ontology	GO:2000310	2	29	0.0216777	GRIA2|DLG1
signaling receptor complex adaptor activity	Gene Ontology	GO:0030159	2	29	0.0216777	DEDD2|MAPK8IP3
protein export from nucleus	Gene Ontology	GO:0006611	2	29	0.0216777	PKD1|NUP42
mitochondrial intermembrane space	Gene Ontology	GO:0005758	3	78	0.0219004	NME4|GFER|TRAP1
neural tube closure	Gene Ontology	GO:0001843	3	78	0.0219004	FUZ|TSC2|KIF20B
apoptotic process	Gene Ontology	GO:0006915	9	546	0.0222296	HIF3A|IRF3|AXIN1|ADORA2A|DAPK2|AHR|CDIP1|PPID|THOC6
postsynaptic membrane	Gene Ontology	GO:0045211	4	141	0.0224054	SSPN|LRRTM4|GRIK2|DNAJA3
negative regulation of translation	Gene Ontology	GO:0017148	3	79	0.0226118	EIF4ENIF1|CELF4|DHX36
cell-cell adhesion	Gene Ontology	GO:0098609	4	142	0.0229078	DLG1|NEGR1|STXBP6|CDH9
glutamate secretion	Gene Ontology	GO:0014047	2	30	0.0230125	GLS|SLC17A7
chaperone-mediated protein folding	Gene Ontology	GO:0061077	2	30	0.0230125	PPID|TRAP1
non-motile cilium	Gene Ontology	GO:0097730	2	30	0.0230125	GLIS2|AHI1
platelet-derived growth factor receptor signaling pathway	Gene Ontology	GO:0048008	2	30	0.0230125	PDGFC|BCR
positive regulation of peptidyl-threonine phosphorylation	Gene Ontology	GO:0010800	2	30	0.0230125	GSK3A|AXIN1
G protein-coupled receptor signaling pathway	Gene Ontology	GO:0007186	15	1132	0.0231386	RIC8B|NMU|ADORA2A|RXFP1|PDE1A|NPY5R|ADCY9|FRS2|HTR7|TMEM145|ADGRL3|BAIAP3|PTH2|MCHR2|ARHGEF26
fibroblast growth factor receptor signaling pathway	Gene Ontology	GO:0008543	3	80	0.0233357	FLRT3|FGF21|FRS2
Rab GTPase binding	Gene Ontology	GO:0017137	4	143	0.023417	TBC1D10A|HACE1|BICD2|BICDL2
sequence-specific double-stranded DNA binding	Gene Ontology	GO:1990837	9	553	0.023849	IRF3|NFIB|CLOCK|GLIS2|BACH2|ESR1|MEIS2|AHR|ZNF174
positive regulation of mitotic cell cycle	Gene Ontology	GO:0045931	2	31	0.0243804	MDM2|MEIS2
cellular response to dexamethasone stimulus	Gene Ontology	GO:0071549	2	31	0.0243804	MSTN|ASS1
Flemming body	Gene Ontology	GO:0090543	2	31	0.0243804	CCDC66|CHMP4C
regulation of neuron projection development	Gene Ontology	GO:0010975	2	31	0.0243804	GSK3A|ZNF804A
ligand-gated ion channel activity	Gene Ontology	GO:0015276	2	31	0.0243804	GRIA2|GRIK2
transmembrane transport	Gene Ontology	GO:0055085	6	296	0.0246388	SLCO2A1|SLC4A4|SVOP|CSN3|SLC35E4|SLC15A5
endoplasmic reticulum lumen	Gene Ontology	GO:0005788	6	296	0.0246388	PDGFC|RCN3|SELENOM|PDIA2|ARSJ|TNC
positive regulation of catalytic activity	Gene Ontology	GO:0043085	3	82	0.0248208	NOXO1|MMP16|SLX4
double-strand break repair via homologous recombination	Gene Ontology	GO:0000724	3	82	0.0248208	REV3L|KASH5|SLX4
response to toxic substance	Gene Ontology	GO:0009636	3	82	0.0248208	AHR|MDM2|TRPM6
embryonic cranial skeleton morphogenesis	Gene Ontology	GO:0048701	2	32	0.0257807	IFT140|MMP16
cochlea development	Gene Ontology	GO:0090102	2	32	0.0257807	SOBP|CALB1
tRNA methylation	Gene Ontology	GO:0030488	2	32	0.0257807	TRMT11|THUMPD2
neuromuscular junction development	Gene Ontology	GO:0007528	2	32	0.0257807	UNC13C|TNC
RNA polymerase II cis-regulatory region sequence-specific DNA binding	Gene Ontology	GO:0000978	10	656	0.0262299	HIF3A|NFIB|CLOCK|BACH2|ESR1|MEIS2|FUBP3|PATZ1|IRF3|DHX36
axon guidance	Gene Ontology	GO:0007411	5	222	0.0265291	SEMA6D|RYK|VLDLR|FLRT3|FRS2
vesicle-mediated transport	Gene Ontology	GO:0016192	4	150	0.0271739	MAPK8IP3|TSC2|AHI1|SPIRE2
protein localization to cilium	Gene Ontology	GO:0061512	2	33	0.0272129	IFT140|TBC1D32
actin filament polymerization	Gene Ontology	GO:0030041	2	33	0.0272129	CORO7|SPIRE2
steroid binding	Gene Ontology	GO:0005496	2	33	0.0272129	PDIA2|ESR1
excitatory synapse	Gene Ontology	GO:0060076	2	33	0.0272129	GRIA2|SLC17A7
endonuclease activity	Gene Ontology	GO:0004519	2	33	0.0272129	NTHL1|EME2
nuclear body	Gene Ontology	GO:0016604	6	307	0.0286614	HACE1|SETBP1|TELO2|MDM2|THOC6|CREBBP
protein monoubiquitination	Gene Ontology	GO:0006513	2	34	0.0286765	ZNF598|MGRN1
GTPase binding	Gene Ontology	GO:0051020	2	34	0.0286765	IARS1|RASIP1
hippocampal mossy fiber to CA3 synapse	Gene Ontology	GO:0098686	2	34	0.0286765	GRIK2|CALB1
filamentous actin	Gene Ontology	GO:0031941	2	34	0.0286765	SPECC1L|SMTN
long-term memory	Gene Ontology	GO:0007616	2	34	0.0286765	SLC17A7|CALB1
response to cocaine	Gene Ontology	GO:0042220	2	34	0.0286765	MDM2|ADGRL3
tRNA export from nucleus	Gene Ontology	GO:0006409	2	34	0.0286765	NUP35|NUP42
transmembrane transporter activity	Gene Ontology	GO:0022857	3	88	0.0295751	SVOP|SLC17A7|SLC35E4
perikaryon	Gene Ontology	GO:0043204	4	155	0.0300655	PPP5C|GRIK2|ASS1|DHX36
kinase activity	Gene Ontology	GO:0016301	3	89	0.0304109	BCR|PKMYT1|NMRK1
brain development	Gene Ontology	GO:0007420	5	231	0.0306402	NFIB|SLC17A7|MEIS2|BCR|ADGRL3
ubiquitin-protein transferase activity	Gene Ontology	GO:0004842	5	233	0.031605	STUB1|HERC1|MDM2|HACE1|MGRN1
DNA-binding transcription factor activity, RNA polymerase II-specific	Gene Ontology	GO:0000981	12	874	0.0316601	HIF3A|NFIB|CLOCK|GLIS2|BACH2|ESR1|MEIS2|AHR|ZNF174|GLIS3|PATZ1|IRF3
endosomal transport	Gene Ontology	GO:0016197	3	91	0.0321196	DRG1|CHMP4C|SRL
dephosphorylation	Gene Ontology	GO:0016311	3	91	0.0321196	NT5DC4|NOCT|INPP4B
spermatogenesis	Gene Ontology	GO:0007283	7	404	0.0329142	KASH5|CLOCK|LIMK2|PRSS21|GGT5|PATZ1|DHX36
negative chemotaxis	Gene Ontology	GO:0050919	2	37	0.0332502	SEMA6D|FLRT3
positive regulation of cell-substrate adhesion	Gene Ontology	GO:0010811	2	37	0.0332502	CCDC80|ECM2
nuclear membrane	Gene Ontology	GO:0031965	5	237	0.0335913	LEMD3|ZNF383|NUP35|NUP42|ANKRD17
basement membrane	Gene Ontology	GO:0005604	3	93	0.0338775	DLG1|CCDC80|TNC
dendritic spine	Gene Ontology	GO:0043197	4	162	0.0344081	GRIA2|ZNF804A|BCR|CALB1
growth factor activity	Gene Ontology	GO:0008083	4	162	0.0344081	MSTN|PDGFC|GFER|FGF21
dendritic shaft	Gene Ontology	GO:0043198	2	38	0.034834	INPP5J|ZNF804A
heparin binding	Gene Ontology	GO:0008201	4	163	0.0350566	RSPO2|MSTN|CCDC80|ECM2
positive regulation of cell population proliferation	Gene Ontology	GO:0008284	8	501	0.0352572	DLG1|FAM98B|PDGFC|MEIS2|TNC|MDM2|KIF20B|FGF21
ciliary basal body-plasma membrane docking	Gene Ontology	GO:0097711	3	95	0.0356844	PISD|SFI1|AHI1
negative regulation of inflammatory response	Gene Ontology	GO:0050728	3	95	0.0356844	ADORA2A|BCR|NLRC3
phosphoprotein phosphatase activity	Gene Ontology	GO:0004721	2	39	0.0364466	DLG1|PPP5C
postsynaptic density membrane	Gene Ontology	GO:0098839	2	39	0.0364466	GRIA2|DLG1
microtubule organizing center	Gene Ontology	GO:0005815	3	96	0.0366061	SPECC1L|SMTN|FAM110B
centrosome	Gene Ontology	GO:0005813	8	506	0.0370016	CLUAP1|IFT140|CCDC66|PISD|SFI1|AHI1|KIF20B|BICD2
protein folding	Gene Ontology	GO:0006457	4	166	0.0370447	DNAJA3|PPID|PDIA2|TRAP1
activation of adenylate cyclase activity	Gene Ontology	GO:0007190	2	40	0.0380874	RXFP1|ADCY9
intraciliary transport involved in cilium assembly	Gene Ontology	GO:0035735	2	40	0.0380874	CLUAP1|IFT140
ruffle	Gene Ontology	GO:0001726	3	98	0.0384861	INPP5J|TNFRSF12A|ARHGEF26
serine-type endopeptidase activity	Gene Ontology	GO:0004252	4	169	0.0390965	PRSS27|PRSS21|PIK3IP1|RHBDL1
cation transmembrane transport	Gene Ontology	GO:0098655	2	41	0.039756	CNGB3|TRPM6
retina homeostasis	Gene Ontology	GO:0001895	2	41	0.039756	CCDC66|LYZ
response to heat	Gene Ontology	GO:0009408	2	41	0.039756	DNAJA3|MSTN
lens development in camera-type eye	Gene Ontology	GO:0002088	2	41	0.039756	DLG1|TBC1D32
transferase activity	Gene Ontology	GO:0016740	2	41	0.039756	UNKL|TSR3
regulation of cytosolic calcium ion concentration	Gene Ontology	GO:0051480	2	41	0.039756	TMEM178A|CALB1
blood vessel development	Gene Ontology	GO:0001568	2	41	0.039756	AHR|MDM2
mRNA export from nucleus	Gene Ontology	GO:0006406	3	101	0.0413965	NUP35|THOC6|NUP42
adherens junction organization	Gene Ontology	GO:0034332	2	42	0.0414519	CDH9|NUMBL
estrogen receptor binding	Gene Ontology	GO:0030331	2	42	0.0414519	PPID|ESR1
embryonic skeletal system morphogenesis	Gene Ontology	GO:0048704	2	42	0.0414519	DLG1|FUZ
nuclear receptor activity	Gene Ontology	GO:0004879	2	42	0.0414519	AHR|ESR1
histone acetylation	Gene Ontology	GO:0016573	2	42	0.0414519	CREBBP|CLOCK
regulation of glycolytic process	Gene Ontology	GO:0006110	2	42	0.0414519	NUP35|NUP42
multivesicular body	Gene Ontology	GO:0005771	2	42	0.0414519	DRG1|CHMP4C
G protein-coupled peptide receptor activity	Gene Ontology	GO:0008528	2	43	0.0431746	RXFP1|MCHR2
regulation of RNA splicing	Gene Ontology	GO:0043484	2	43	0.0431746	GRSF1|MBNL1
substantia nigra development	Gene Ontology	GO:0021762	2	43	0.0431746	SYNGR3|YWHAH
negative regulation of exocytosis	Gene Ontology	GO:0045920	1	5	0.0432161	STXBP6
SUMO polymer binding	Gene Ontology	GO:0032184	1	5	0.0432161	SOBP
DNA double-strand break processing involved in repair via single-strand annealing	Gene Ontology	GO:0010792	1	5	0.0432161	SLX4
neurotransmitter loading into synaptic vesicle	Gene Ontology	GO:0098700	1	5	0.0432161	SLC17A7
negative regulation of synaptic plasticity	Gene Ontology	GO:0031914	1	5	0.0432161	UNC13C
kainate selective glutamate receptor activity	Gene Ontology	GO:0015277	1	5	0.0432161	GRIK2
negative regulation of striated muscle tissue development	Gene Ontology	GO:0045843	1	5	0.0432161	LUC7L
regulation of calcineurin-NFAT signaling cascade	Gene Ontology	GO:0070884	1	5	0.0432161	RCN3
sodium:bicarbonate symporter activity	Gene Ontology	GO:0008510	1	5	0.0432161	SLC4A4
positive regulation of histamine secretion by mast cell	Gene Ontology	GO:1903595	1	5	0.0432161	PLA2G3
cellular sphingolipid homeostasis	Gene Ontology	GO:0090156	1	5	0.0432161	ORMDL1
THO complex	Gene Ontology	GO:0000347	1	5	0.0432161	THOC6
cellular response to prostaglandin D stimulus	Gene Ontology	GO:0071799	1	5	0.0432161	TNC
response to follicle-stimulating hormone	Gene Ontology	GO:0032354	1	5	0.0432161	PAPPA
regulation of calcium ion transmembrane transport	Gene Ontology	GO:1903169	1	5	0.0432161	TMC1
spindle localization	Gene Ontology	GO:0051653	1	5	0.0432161	KASH5
oxidoreductase activity, acting on the CH-CH group of donors	Gene Ontology	GO:0016627	1	5	0.0432161	TECRL
vitamin D binding	Gene Ontology	GO:0005499	1	5	0.0432161	CALB1
R-loop disassembly	Gene Ontology	GO:0062176	1	5	0.0432161	DDX23
positive regulation of MAPKKK cascade by fibroblast growth factor receptor signaling pathway	Gene Ontology	GO:0090080	1	5	0.0432161	FGF21
regulation of wound healing	Gene Ontology	GO:0061041	1	5	0.0432161	TNFRSF12A
glucose import across plasma membrane	Gene Ontology	GO:0098708	1	5	0.0432161	SLC5A1
positive regulation of glycogen (starch) synthase activity	Gene Ontology	GO:2000467	1	5	0.0432161	GSK3A
inositol-1,3,4,5-tetrakisphosphate 5-phosphatase activity	Gene Ontology	GO:0052659	1	5	0.0432161	INPP5J
respiratory chain complex IV assembly	Gene Ontology	GO:0008535	1	5	0.0432161	COX18
regulation of toll-like receptor signaling pathway	Gene Ontology	GO:0034121	1	5	0.0432161	ESR1
presynaptic dense core vesicle exocytosis	Gene Ontology	GO:0099525	1	5	0.0432161	UNC13C
leukotriene C4 gamma-glutamyl transferase activity	Gene Ontology	GO:0103068	1	5	0.0432161	GGT5
beta-catenin destruction complex assembly	Gene Ontology	GO:1904885	1	5	0.0432161	AXIN1
bradykinin catabolic process	Gene Ontology	GO:0010815	1	5	0.0432161	XPNPEP1
glucocorticoid receptor signaling pathway	Gene Ontology	GO:0042921	1	5	0.0432161	YWHAH
planar cell polarity pathway involved in axon guidance	Gene Ontology	GO:1904938	1	5	0.0432161	RYK
regulation of grooming behavior	Gene Ontology	GO:2000821	1	5	0.0432161	NMU
glutamate biosynthetic process	Gene Ontology	GO:0006537	1	5	0.0432161	GLS
maintenance of presynaptic active zone structure	Gene Ontology	GO:0048790	1	5	0.0432161	ERC2
phosphatidic acid metabolic process	Gene Ontology	GO:0046473	1	5	0.0432161	PLA2G3
MPP7-DLG1-LIN7 complex	Gene Ontology	GO:0097025	1	5	0.0432161	DLG1
positive regulation of endothelial cell-matrix adhesion via fibronectin	Gene Ontology	GO:1904906	1	5	0.0432161	RRAS
cytoplasmic side of lysosomal membrane	Gene Ontology	GO:0098574	1	5	0.0432161	CDIP1
type II pneumocyte differentiation	Gene Ontology	GO:0060510	1	5	0.0432161	NFIB
receptor serine/threonine kinase binding	Gene Ontology	GO:0033612	1	5	0.0432161	MDM2
cargo adaptor activity	Gene Ontology	GO:0140312	1	5	0.0432161	AP2A1
peptidyltransferase activity	Gene Ontology	GO:0000048	1	5	0.0432161	GGT5
membrane raft organization	Gene Ontology	GO:0031579	1	5	0.0432161	DLG1
type I pneumocyte differentiation	Gene Ontology	GO:0060509	1	5	0.0432161	NFIB
negative regulation of interferon-alpha production	Gene Ontology	GO:0032687	1	5	0.0432161	NLRC3
negative regulation of intrinsic apoptotic signaling pathway by p53 class mediator	Gene Ontology	GO:1902254	1	5	0.0432161	MDM2
negative regulation of glutamate secretion	Gene Ontology	GO:0014050	1	5	0.0432161	NPY5R
negative regulation of histone H3-K9 trimethylation	Gene Ontology	GO:1900113	1	5	0.0432161	PIH1D1
ubiquitin-independent protein catabolic process via the multivesicular body sorting pathway	Gene Ontology	GO:0090611	1	5	0.0432161	CHMP4C
mesonephric duct development	Gene Ontology	GO:0072177	1	5	0.0432161	PKD1
RS domain binding	Gene Ontology	GO:0050733	1	5	0.0432161	LUC7L
estrogen receptor activity	Gene Ontology	GO:0030284	1	5	0.0432161	ESR1
programmed necrotic cell death	Gene Ontology	GO:0097300	1	5	0.0432161	IRF3
positive regulation of histone H4 acetylation	Gene Ontology	GO:0090240	1	5	0.0432161	PIH1D1
R2TP complex	Gene Ontology	GO:0097255	1	5	0.0432161	PIH1D1
regulation of endocytic recycling	Gene Ontology	GO:2001135	1	5	0.0432161	PLA2G3
retinal pigment epithelium development	Gene Ontology	GO:0003406	1	5	0.0432161	TBC1D32
CIA complex	Gene Ontology	GO:0097361	1	5	0.0432161	CIAO3
MRF binding	Gene Ontology	GO:0043426	1	5	0.0432161	CREBBP
rescue of stalled ribosome	Gene Ontology	GO:0072344	1	5	0.0432161	ZNF598
pancreatic polypeptide receptor activity	Gene Ontology	GO:0001602	1	5	0.0432161	NPY5R
G protein-coupled adenosine receptor activity	Gene Ontology	GO:0001609	1	5	0.0432161	ADORA2A
ether lipid metabolic process	Gene Ontology	GO:0046485	1	5	0.0432161	NCEH1
salivary gland cavitation	Gene Ontology	GO:0060662	1	5	0.0432161	NFIB
apoptotic nuclear changes	Gene Ontology	GO:0030262	1	5	0.0432161	DEDD2
myo-inositol transport	Gene Ontology	GO:0015798	1	5	0.0432161	SLC5A1
type 5 metabotropic glutamate receptor binding	Gene Ontology	GO:0031802	1	5	0.0432161	ADORA2A
cGMP catabolic process	Gene Ontology	GO:0046069	1	5	0.0432161	PDE1A
hypoglycin A gamma-glutamyl transpeptidase activity	Gene Ontology	GO:0102953	1	5	0.0432161	GGT5
troponin I binding	Gene Ontology	GO:0031013	1	5	0.0432161	RCN3
anterior commissure morphogenesis	Gene Ontology	GO:0021960	1	5	0.0432161	NFIB
oxidation-reduction process	Gene Ontology	GO:0055114	8	525	0.044158	CYP7B1|GFER|TXNL1|PDIA2|SELENOM|TECRL|ALDH16A1|BDH1
activation of GTPase activity	Gene Ontology	GO:0090630	3	104	0.0444147	BCR|TBC1D10A|ARHGEF26
extrinsic apoptotic signaling pathway	Gene Ontology	GO:0097191	2	44	0.0449235	GSK3A|TNFRSF12A
T cell activation	Gene Ontology	GO:0042110	2	44	0.0449235	DLG1|NLRC3
positive regulation of protein secretion	Gene Ontology	GO:0050714	2	44	0.0449235	ADORA2A|PPID
neuromuscular process controlling balance	Gene Ontology	GO:0050885	2	44	0.0449235	HERC1|BCR
response to estradiol	Gene Ontology	GO:0032355	3	105	0.0454445	GGT5|ASS1|ESR1
osteoblast differentiation	Gene Ontology	GO:0001649	3	106	0.0464861	IARS1|TNC|RSPO2
bone mineralization	Gene Ontology	GO:0030282	2	45	0.0466983	RSPO2|ASPN
single-stranded DNA binding	Gene Ontology	GO:0003697	3	107	0.0475395	FUBP3|NUP35|DHX36
protein deubiquitination	Gene Ontology	GO:0016579	5	262	0.0477471	USP38|USP31|MDM2|NAF1|ESR1
protein-containing complex binding	Gene Ontology	GO:0044877	6	349	0.0478947	ADORA2A|PPP5C|RRAS|AP2A1|DEPDC5|TELO2
regulation of cilium assembly	Gene Ontology	GO:1902017	2	46	0.0484984	IFT140|TBC1D10A
ciliary tip	Gene Ontology	GO:0097542	2	46	0.0484984	CLUAP1|IFT140
phosphatidylinositol-3-phosphate binding	Gene Ontology	GO:0032266	2	46	0.0484984	NOXO1|SNX13
intercalated disc	Gene Ontology	GO:0014704	2	46	0.0484984	DLG1|YWHAH
nuclear envelope	Gene Ontology	GO:0005635	4	182	0.0487242	NUP35|BICD2|NUP42|NEMP2
myelin sheath abaxonal region	Gene Ontology	GO:0035748	1	6	0.0502357	DLG1
negative regulation of glycogen biosynthetic process	Gene Ontology	GO:0045719	1	6	0.0502357	GSK3A
negative regulation of mitophagy	Gene Ontology	GO:1901525	1	6	0.0502357	TSC2
inositol-1,4,5-trisphosphate 5-phosphatase activity	Gene Ontology	GO:0052658	1	6	0.0502357	INPP5J
SCF complex assembly	Gene Ontology	GO:0010265	1	6	0.0502357	CAND1
negative regulation of gastric acid secretion	Gene Ontology	GO:0060455	1	6	0.0502357	NMU
water transmembrane transporter activity	Gene Ontology	GO:0005372	1	6	0.0502357	SLC5A1
positive regulation of transporter activity	Gene Ontology	GO:0032411	1	6	0.0502357	SYNGR3
auditory receptor cell development	Gene Ontology	GO:0060117	1	6	0.0502357	TMC1
regulation of viral process	Gene Ontology	GO:0050792	1	6	0.0502357	CHMP4C
nitric-oxide synthase regulator activity	Gene Ontology	GO:0030235	1	6	0.0502357	ESR1
regulation of intrinsic apoptotic signaling pathway	Gene Ontology	GO:2001242	1	6	0.0502357	DAPK2
regulation of defense response to virus	Gene Ontology	GO:0050688	1	6	0.0502357	ELMOD2
intracellular organelle	Gene Ontology	GO:0043229	1	6	0.0502357	SLC5A1
regulation of circadian sleep/wake cycle, sleep	Gene Ontology	GO:0045187	1	6	0.0502357	NMU
pre-miRNA binding	Gene Ontology	GO:0070883	1	6	0.0502357	DHX36
aspartate metabolic process	Gene Ontology	GO:0006531	1	6	0.0502357	ASS1
mRNA 3'-splice site recognition	Gene Ontology	GO:0000389	1	6	0.0502357	SF3A1
embryonic body morphogenesis	Gene Ontology	GO:0010172	1	6	0.0502357	FUZ
regulation of triglyceride metabolic process	Gene Ontology	GO:0090207	1	6	0.0502357	LMF1
viral release from host cell	Gene Ontology	GO:0019076	1	6	0.0502357	PPID
negative regulation of cardiac muscle cell differentiation	Gene Ontology	GO:2000726	1	6	0.0502357	FRS2
regulation of presynaptic membrane potential	Gene Ontology	GO:0099505	1	6	0.0502357	GRIK2
positive regulation of myeloid dendritic cell cytokine production	Gene Ontology	GO:0002735	1	6	0.0502357	DHX36
hard palate development	Gene Ontology	GO:0060022	1	6	0.0502357	DLG1
morphogenesis of a polarized epithelium	Gene Ontology	GO:0001738	1	6	0.0502357	AHI1
EKC/KEOPS complex	Gene Ontology	GO:0000408	1	6	0.0502357	OSGEPL1
neurotrophin TRKA receptor binding	Gene Ontology	GO:0005168	1	6	0.0502357	FRS2
very-low-density lipoprotein particle clearance	Gene Ontology	GO:0034447	1	6	0.0502357	VLDLR
ubiquitin-dependent SMAD protein catabolic process	Gene Ontology	GO:0030579	1	6	0.0502357	STUB1
regulation of hydrogen peroxide metabolic process	Gene Ontology	GO:0010310	1	6	0.0502357	NOXO1
peptide-lysine-N-acetyltransferase activity	Gene Ontology	GO:0061733	1	6	0.0502357	CREBBP
asymmetric synapse	Gene Ontology	GO:0032279	1	6	0.0502357	GRIA2
negative regulation of dendrite development	Gene Ontology	GO:2000171	1	6	0.0502357	GSK3A
D-glucose transmembrane transporter activity	Gene Ontology	GO:0055056	1	6	0.0502357	SLC5A1
peripheral nervous system axon regeneration	Gene Ontology	GO:0014012	1	6	0.0502357	TNC
regulation of hair cycle	Gene Ontology	GO:0042634	1	6	0.0502357	CLOCK
otic vesicle development	Gene Ontology	GO:0071599	1	6	0.0502357	AHI1
negative regulation of p38MAPK cascade	Gene Ontology	GO:1903753	1	6	0.0502357	DLG1
negative regulation of cysteine-type endopeptidase activity involved in apoptotic signaling pathway	Gene Ontology	GO:2001268	1	6	0.0502357	PIH1D1
intracellular steroid hormone receptor signaling pathway	Gene Ontology	GO:0030518	1	6	0.0502357	ESR1
ubiquinone binding	Gene Ontology	GO:0048039	1	6	0.0502357	ETFDH
snoRNA localization	Gene Ontology	GO:0048254	1	6	0.0502357	PIH1D1
positive regulation of neurotransmitter secretion	Gene Ontology	GO:0001956	1	6	0.0502357	BAIAP3
inositol-polyphosphate 5-phosphatase activity	Gene Ontology	GO:0004445	1	6	0.0502357	INPP5J
carnitine metabolic process	Gene Ontology	GO:0009437	1	6	0.0502357	CPT1C
negative regulation of leukocyte cell-cell adhesion	Gene Ontology	GO:1903038	1	6	0.0502357	ASS1
Wnt signaling pathway involved in midbrain dopaminergic neuron differentiation	Gene Ontology	GO:1904953	1	6	0.0502357	RYK
cellular response to interleukin-3	Gene Ontology	GO:0036016	1	6	0.0502357	GSK3A
regulation of branching involved in prostate gland morphogenesis	Gene Ontology	GO:0060687	1	6	0.0502357	ESR1
histone dephosphorylation	Gene Ontology	GO:0016576	1	6	0.0502357	PPP5C
abscission	Gene Ontology	GO:0009838	1	6	0.0502357	CHMP4C
positive regulation of cardioblast differentiation	Gene Ontology	GO:0051891	1	6	0.0502357	DHX36
crossover junction endodeoxyribonuclease activity	Gene Ontology	GO:0008821	1	6	0.0502357	SLX4
regulation of protein ADP-ribosylation	Gene Ontology	GO:0010835	1	6	0.0502357	PUM3
B cell chemotaxis	Gene Ontology	GO:0035754	1	6	0.0502357	CYP7B1
G-quadruplex RNA binding	Gene Ontology	GO:0002151	1	6	0.0502357	DHX36
annulate lamellae	Gene Ontology	GO:0005642	1	6	0.0502357	BICD2
contractile ring	Gene Ontology	GO:0070938	1	6	0.0502357	KIF20B
cell proliferation in midbrain	Gene Ontology	GO:0033278	1	6	0.0502357	RYK
THO complex part of transcription export complex	Gene Ontology	GO:0000445	1	6	0.0502357	THOC6
transmembrane receptor protein tyrosine phosphatase signaling pathway	Gene Ontology	GO:0007185	1	6	0.0502357	FRS2
ionotropic glutamate receptor activity	Gene Ontology	GO:0004970	1	6	0.0502357	GRIA2
coreceptor activity involved in Wnt signaling pathway, planar cell polarity pathway	Gene Ontology	GO:1904929	1	6	0.0502357	RYK
response to activity	Gene Ontology	GO:0014823	2	47	0.0503235	CRY1|FGF21
apical plasma membrane	Gene Ontology	GO:0016324	6	354	0.0506097	DLG1|SLC4A4|SLC5A1|AP2A1|TRPM6|MPDZ
nuclear chromosome, telomeric region	Gene Ontology	GO:0000784	3	110	0.0507694	TELO2|THOC6|SLX4
positive regulation of I-kappaB kinase/NF-kappaB signaling	Gene Ontology	GO:0043123	4	185	0.0511155	IRF3|PPP5C|DHX36|ANKRD17
nuclear inner membrane	Gene Ontology	GO:0005637	2	48	0.0521729	LEMD3|NEMP2
Rho guanyl-nucleotide exchange factor activity	Gene Ontology	GO:0005089	2	48	0.0521729	BCR|ARHGEF26
myelination	Gene Ontology	GO:0042552	2	48	0.0521729	NAB1|HYCC1
molecular_function	Gene Ontology	GO:0003674	10	742	0.0522155	IFT140|ZNF200|PGAP6|CDH9|RPUSD1|CSN3|CDIP1|FAM234A|ZNF804A|NLRC3
protein serine/threonine kinase activity	Gene Ontology	GO:0004674	6	357	0.0522832	LIMK2|GSK3A|PKMYT1|TRPM6|DAPK2|BCR
protein phosphorylation	Gene Ontology	GO:0006468	7	451	0.0532718	RYK|LIMK2|GSK3A|PKMYT1|TRPM6|DAPK2|BCR
intracellular transport of virus	Gene Ontology	GO:0075733	2	49	0.0540464	NUP35|NUP42
endoplasmic reticulum unfolded protein response	Gene Ontology	GO:0030968	2	49	0.0540464	STUB1|FGF21
protein destabilization	Gene Ontology	GO:0031648	2	49	0.0540464	MDM2|CREBBP
cell junction	Gene Ontology	GO:0030054	4	190	0.0552416	DLG1|FLRT3|CCDC66|SLX4
regulation of transcription by RNA polymerase II	Gene Ontology	GO:0006357	10	751	0.0556707	HIF3A|CLOCK|GLIS2|BACH2|ESR1|MED25|MAMSTR|AHR|PATZ1|MDM2
negative regulation of neuron death	Gene Ontology	GO:1901215	2	50	0.0559433	PPP5C|FGF21
positive regulation of protein serine/threonine kinase activity	Gene Ontology	GO:0071902	2	50	0.0559433	TELO2|PIH1D1
host cell	Gene Ontology	GO:0043657	2	50	0.0559433	NUP35|NUP42
negative regulation of autophagy	Gene Ontology	GO:0010507	2	50	0.0559433	HERC1|RASIP1
response to bacterium	Gene Ontology	GO:0009617	3	115	0.0563829	NFIB|CCDC80|NAALADL2
calcium ion transmembrane transport	Gene Ontology	GO:0070588	3	115	0.0563829	PKD1|TMC1|TRPM6
class I DNA-(apurinic or apyrimidinic site) endonuclease activity	Gene Ontology	GO:0140078	1	7	0.0572039	NTHL1
plus-end-directed vesicle transport along microtubule	Gene Ontology	GO:0072383	1	7	0.0572039	RUFY3
smoothened signaling pathway involved in dorsal/ventral neural tube patterning	Gene Ontology	GO:0060831	1	7	0.0572039	TBC1D32
ventral spinal cord development	Gene Ontology	GO:0021517	1	7	0.0572039	VLDLR
Schwann cell differentiation	Gene Ontology	GO:0014037	1	7	0.0572039	NAB1
locomotion involved in locomotory behavior	Gene Ontology	GO:0031987	1	7	0.0572039	ADGRL3
G-quadruplex DNA unwinding	Gene Ontology	GO:0044806	1	7	0.0572039	DHX36
negative regulation of cytokinesis	Gene Ontology	GO:0032466	1	7	0.0572039	CHMP4C
gastric acid secretion	Gene Ontology	GO:0001696	1	7	0.0572039	NMU
intracellular cGMP-activated cation channel activity	Gene Ontology	GO:0005223	1	7	0.0572039	CNGB3
neural tube patterning	Gene Ontology	GO:0021532	1	7	0.0572039	IFT140
nuclear lamina	Gene Ontology	GO:0005652	1	7	0.0572039	NUP35
negative regulation of NLRP3 inflammasome complex assembly	Gene Ontology	GO:1900226	1	7	0.0572039	NLRC3
midbrain dopaminergic neuron differentiation	Gene Ontology	GO:1904948	1	7	0.0572039	RYK
syndecan binding	Gene Ontology	GO:0045545	1	7	0.0572039	TNC
regulation of intracellular signal transduction	Gene Ontology	GO:1902531	1	7	0.0572039	LEMD3
heme catabolic process	Gene Ontology	GO:0042167	1	7	0.0572039	HMOX2
negative regulation of nitric-oxide synthase activity	Gene Ontology	GO:0051001	1	7	0.0572039	NOSIP
negative regulation of smooth muscle cell differentiation	Gene Ontology	GO:0051151	1	7	0.0572039	ANKRD17
regulation of SNARE complex assembly	Gene Ontology	GO:0035542	1	7	0.0572039	STXBP6
positive regulation of prostaglandin biosynthetic process	Gene Ontology	GO:0031394	1	7	0.0572039	PLA2G3
positive regulation of sensory perception of pain	Gene Ontology	GO:1904058	1	7	0.0572039	NMU
cleavage furrow formation	Gene Ontology	GO:0036089	1	7	0.0572039	SPIRE2
intraciliary transport particle A	Gene Ontology	GO:0030991	1	7	0.0572039	IFT140
lymph vessel development	Gene Ontology	GO:0001945	1	7	0.0572039	TMEM204
1-phosphatidylinositol-4-phosphate 3-kinase activity	Gene Ontology	GO:0035005	1	7	0.0572039	PIK3C2G
clathrin coat of trans-Golgi network vesicle	Gene Ontology	GO:0030130	1	7	0.0572039	AP2A1
mannosyl-oligosaccharide 1,2-alpha-mannosidase activity	Gene Ontology	GO:0004571	1	7	0.0572039	MAN1A1
protein binding involved in heterotypic cell-cell adhesion	Gene Ontology	GO:0086080	1	7	0.0572039	IZUMO1
positive regulation of integrin activation	Gene Ontology	GO:0033625	1	7	0.0572039	RASIP1
cellular response to laminar fluid shear stress	Gene Ontology	GO:0071499	1	7	0.0572039	ASS1
phosphatidylserine metabolic process	Gene Ontology	GO:0006658	1	7	0.0572039	PLA2G3
negative regulation of synaptic transmission, GABAergic	Gene Ontology	GO:0032229	1	7	0.0572039	NPY5R
positive regulation of autophagosome maturation	Gene Ontology	GO:1901098	1	7	0.0572039	RUFY3
cellular response to UV-C	Gene Ontology	GO:0071494	1	7	0.0572039	MDM2
pre-snoRNP complex	Gene Ontology	GO:0070761	1	7	0.0572039	PIH1D1
positive regulation of mRNA 3'-end processing	Gene Ontology	GO:0031442	1	7	0.0572039	DHX36
chaperone-mediated autophagy	Gene Ontology	GO:0061684	1	7	0.0572039	STUB1
reelin-mediated signaling pathway	Gene Ontology	GO:0038026	1	7	0.0572039	VLDLR
response to fibroblast growth factor	Gene Ontology	GO:0071774	1	7	0.0572039	TNC
N-terminal peptidyl-methionine acetylation	Gene Ontology	GO:0017196	1	7	0.0572039	NAA60
cellular response to misfolded protein	Gene Ontology	GO:0071218	1	7	0.0572039	STUB1
anterior/posterior axis specification, embryo	Gene Ontology	GO:0008595	1	7	0.0572039	FRS2
positive regulation of glutamate secretion	Gene Ontology	GO:0014049	1	7	0.0572039	ADORA2A
skeletal muscle atrophy	Gene Ontology	GO:0014732	1	7	0.0572039	MSTN
protein localization to nucleolus	Gene Ontology	GO:1902570	1	7	0.0572039	NOL8
cell body fiber	Gene Ontology	GO:0070852	1	7	0.0572039	ASS1
neuron projection development	Gene Ontology	GO:0031175	3	116	0.0575396	HERC1|FLRT3|RYK
cellular response to UV	Gene Ontology	GO:0034644	2	51	0.0578634	CREBBP|DHX36
cell periphery	Gene Ontology	GO:0071944	2	51	0.0578634	AXIN1|ODAM
cellular response to amino acid stimulus	Gene Ontology	GO:0071230	2	51	0.0578634	PDGFC|ASS1
positive regulation of Notch signaling pathway	Gene Ontology	GO:0045747	2	52	0.0598061	ZMIZ1|CREBBP
negative regulation of catalytic activity	Gene Ontology	GO:0043086	2	52	0.0598061	NOSIP|CAND1
cytoplasmic side of plasma membrane	Gene Ontology	GO:0009898	2	52	0.0598061	DLG1|CHMP4C
positive regulation of neuron apoptotic process	Gene Ontology	GO:0043525	2	52	0.0598061	GRIK2|GSK3A
enzyme activator activity	Gene Ontology	GO:0008047	2	52	0.0598061	MMP16|SLX4
actin filament organization	Gene Ontology	GO:0007015	3	118	0.0598866	DLG1|KASH5|CORO7
cellular response to cAMP	Gene Ontology	GO:0071320	2	53	0.061771	AHR|ASS1
neuronal cell body	Gene Ontology	GO:0043025	6	376	0.0636605	ADORA2A|GRIA2|PDE1A|GSK3A|CALB1|ZNF804A
symporter activity	Gene Ontology	GO:0015293	2	54	0.0637577	SLC4A4|SLC15A5
response to mechanical stimulus	Gene Ontology	GO:0009612	2	54	0.0637577	MEIS2|TNC
calcium channel activity	Gene Ontology	GO:0005262	2	54	0.0637577	PKD1|TRPM6
defense response to virus	Gene Ontology	GO:0051607	4	200	0.064016	IRF3|ELMOD2|POLR3K|DHX36
depyrimidination	Gene Ontology	GO:0045008	1	8	0.0641211	NTHL1
GDP metabolic process	Gene Ontology	GO:0046710	1	8	0.0641211	DLG1
RNA secondary structure unwinding	Gene Ontology	GO:0010501	1	8	0.0641211	DHX36
DNA damage induced protein phosphorylation	Gene Ontology	GO:0006975	1	8	0.0641211	CRY1
intracellular vesicle	Gene Ontology	GO:0097708	1	8	0.0641211	SLC5A1
exocyst localization	Gene Ontology	GO:0051601	1	8	0.0641211	STXBP6
response to xenobiotic stimulus	Gene Ontology	GO:0009410	1	8	0.0641211	AHR
oxygen homeostasis	Gene Ontology	GO:0032364	1	8	0.0641211	CIAO3
RNA polymerase I core promoter sequence-specific DNA binding	Gene Ontology	GO:0001164	1	8	0.0641211	PIH1D1
nuclear pore central transport channel	Gene Ontology	GO:0044613	1	8	0.0641211	NUP35
response to pheromone	Gene Ontology	GO:0019236	1	8	0.0641211	TMEM145
histidine catabolic process	Gene Ontology	GO:0006548	1	8	0.0641211	CARNMT1
negative regulation of activin receptor signaling pathway	Gene Ontology	GO:0032926	1	8	0.0641211	LEMD3
peptide disulfide oxidoreductase activity	Gene Ontology	GO:0015037	1	8	0.0641211	PDIA2
positive regulation of cytoplasmic translation	Gene Ontology	GO:2000767	1	8	0.0641211	DHX36
thiamine pyrophosphate binding	Gene Ontology	GO:0030976	1	8	0.0641211	TKTL2
TORC1 complex	Gene Ontology	GO:0031931	1	8	0.0641211	TELO2
growth cone membrane	Gene Ontology	GO:0032584	1	8	0.0641211	FLRT3
TPR domain binding	Gene Ontology	GO:0030911	1	8	0.0641211	STUB1
positive regulation of heart contraction	Gene Ontology	GO:0045823	1	8	0.0641211	GSK3A
hydrolase activity, acting on carbon-nitrogen (but not peptide) bonds, in linear amides	Gene Ontology	GO:0016811	1	8	0.0641211	UPB1
regulation of sodium ion transmembrane transport	Gene Ontology	GO:1902305	1	8	0.0641211	DLG1
TORC1 signaling	Gene Ontology	GO:0038202	1	8	0.0641211	NPRL3
tRNA-splicing ligase complex	Gene Ontology	GO:0072669	1	8	0.0641211	FAM98B
skeletal muscle acetylcholine-gated channel clustering	Gene Ontology	GO:0071340	1	8	0.0641211	DNAJA3
response to gravity	Gene Ontology	GO:0009629	1	8	0.0641211	MSTN
5'-flap endonuclease activity	Gene Ontology	GO:0017108	1	8	0.0641211	SLX4
lens fiber cell development	Gene Ontology	GO:0070307	1	8	0.0641211	FRS2
telomeric D-loop disassembly	Gene Ontology	GO:0061820	1	8	0.0641211	SLX4
sterol esterase activity	Gene Ontology	GO:0004771	1	8	0.0641211	NCEH1
blood vessel maturation	Gene Ontology	GO:0001955	1	8	0.0641211	ANKRD17
endothelial cell apoptotic process	Gene Ontology	GO:0072577	1	8	0.0641211	FGF21
anterograde axonal protein transport	Gene Ontology	GO:0099641	1	8	0.0641211	MAPK8IP3
nuclear pore organization	Gene Ontology	GO:0006999	1	8	0.0641211	NUP35
atrial septum development	Gene Ontology	GO:0003283	1	8	0.0641211	MDM2
chylomicron remnant clearance	Gene Ontology	GO:0034382	1	8	0.0641211	LMF1
viral mRNA export from host cell nucleus	Gene Ontology	GO:0046784	1	8	0.0641211	THOC6
phosphate ion transport	Gene Ontology	GO:0006817	1	8	0.0641211	SLC17A7
response to inorganic substance	Gene Ontology	GO:0010035	1	8	0.0641211	SLC5A1
regulation of histone H3-K4 methylation	Gene Ontology	GO:0051569	1	8	0.0641211	PIH1D1
positive regulation of histone H3-K9 acetylation	Gene Ontology	GO:2000617	1	8	0.0641211	PIH1D1
Ctf18 RFC-like complex	Gene Ontology	GO:0031390	1	8	0.0641211	CHTF18
establishment of protein localization to chromatin	Gene Ontology	GO:0071169	1	8	0.0641211	PIH1D1
mitochondrion distribution	Gene Ontology	GO:0048311	1	8	0.0641211	SLC4A4
ligase activity	Gene Ontology	GO:0016874	1	8	0.0641211	MDM2
regulation of synaptic vesicle endocytosis	Gene Ontology	GO:1900242	1	8	0.0641211	SLC17A7
cellular response to alkaloid	Gene Ontology	GO:0071312	1	8	0.0641211	MDM2
bicellular tight junction	Gene Ontology	GO:0005923	3	122	0.0647131	DLG1|MPDZ|CLDN6
cellular response to heat	Gene Ontology	GO:0034605	2	55	0.0657658	STUB1|DHX36
protein secretion	Gene Ontology	GO:0009306	2	55	0.0657658	LMF1|RCN3
guanyl-nucleotide exchange factor activity	Gene Ontology	GO:0005085	3	123	0.0659469	RIC8B|BCR|TBC1D10A
RNA polymerase II transcription factor binding	Gene Ontology	GO:0001085	2	56	0.0677948	CREBBP|MAMSTR
regulation of gene silencing by miRNA	Gene Ontology	GO:0060964	2	56	0.0677948	NUP35|NUP42
odontogenesis of dentin-containing tooth	Gene Ontology	GO:0042475	2	57	0.0698444	TNC|ODAM
inner ear morphogenesis	Gene Ontology	GO:0042472	2	57	0.0698444	SOBP|BCR
box C/D snoRNP assembly	Gene Ontology	GO:0000492	1	9	0.0709878	PIH1D1
establishment of centrosome localization	Gene Ontology	GO:0051660	1	9	0.0709878	DLG1
positive regulation of RIG-I signaling pathway	Gene Ontology	GO:1900246	1	9	0.0709878	ANKRD17
positive regulation of myotube differentiation	Gene Ontology	GO:0010831	1	9	0.0709878	MAMSTR
cuticular plate	Gene Ontology	GO:0032437	1	9	0.0709878	CALB1
positive regulation of triglyceride catabolic process	Gene Ontology	GO:0010898	1	9	0.0709878	FGF21
intracellular cAMP-activated cation channel activity	Gene Ontology	GO:0005222	1	9	0.0709878	CNGB3
genitalia development	Gene Ontology	GO:0048806	1	9	0.0709878	PKD1
phosphatidylinositol-4,5-bisphosphate 5-phosphatase activity	Gene Ontology	GO:0004439	1	9	0.0709878	INPP5J
sodium:phosphate symporter activity	Gene Ontology	GO:0005436	1	9	0.0709878	SLC17A7
interleukin-9-mediated signaling pathway	Gene Ontology	GO:0038113	1	9	0.0709878	IL9R
haptoglobin binding	Gene Ontology	GO:0031720	1	9	0.0709878	HBZ
RNA polymerase I preinitiation complex assembly	Gene Ontology	GO:0001188	1	9	0.0709878	PIH1D1
positive regulation of systemic arterial blood pressure	Gene Ontology	GO:0003084	1	9	0.0709878	NMU
positive regulation of potassium ion transport	Gene Ontology	GO:0043268	1	9	0.0709878	DLG1
Golgi to vacuole transport	Gene Ontology	GO:0006896	1	9	0.0709878	RNF215
NADP metabolic process	Gene Ontology	GO:0006739	1	9	0.0709878	NOCT
mismatched DNA binding	Gene Ontology	GO:0030983	1	9	0.0709878	PMS1
DNA clamp loader activity	Gene Ontology	GO:0003689	1	9	0.0709878	CHTF18
protein retention in ER lumen	Gene Ontology	GO:0006621	1	9	0.0709878	PDIA2
diaphragm development	Gene Ontology	GO:0060539	1	9	0.0709878	ASS1
viral budding	Gene Ontology	GO:0046755	1	9	0.0709878	DRG1
lysozyme activity	Gene Ontology	GO:0003796	1	9	0.0709878	LYZ
cornea development in camera-type eye	Gene Ontology	GO:0061303	1	9	0.0709878	LIMK2
response to glucagon	Gene Ontology	GO:0033762	1	9	0.0709878	CRY1
DNA topological change	Gene Ontology	GO:0006265	1	9	0.0709878	TOP3B
G protein-coupled adenosine receptor signaling pathway	Gene Ontology	GO:0001973	1	9	0.0709878	ADORA2A
positive regulation of epithelial cell proliferation involved in wound healing	Gene Ontology	GO:0060054	1	9	0.0709878	ODAM
negative regulation of dendrite morphogenesis	Gene Ontology	GO:0050774	1	9	0.0709878	YWHAH
transcription preinitiation complex	Gene Ontology	GO:0097550	1	9	0.0709878	ESR1
collagen biosynthetic process	Gene Ontology	GO:0032964	1	9	0.0709878	RCN3
positive regulation of DNA-directed DNA polymerase activity	Gene Ontology	GO:1900264	1	9	0.0709878	CHTF18
guanylate cyclase activity	Gene Ontology	GO:0004383	1	9	0.0709878	GUCY1B1
response to caffeine	Gene Ontology	GO:0031000	1	9	0.0709878	ADORA2A
sarcoplasmic reticulum lumen	Gene Ontology	GO:0033018	1	9	0.0709878	SRL
response to fluid shear stress	Gene Ontology	GO:0034405	1	9	0.0709878	PKD1
craniofacial suture morphogenesis	Gene Ontology	GO:0097094	1	9	0.0709878	MMP16
viral RNA genome replication	Gene Ontology	GO:0039694	1	9	0.0709878	PIK3C2G
small nucleolar ribonucleoprotein complex	Gene Ontology	GO:0005732	1	9	0.0709878	NAF1
cytoplasmic sequestering of transcription factor	Gene Ontology	GO:0042994	1	9	0.0709878	PKD1
ketone body biosynthetic process	Gene Ontology	GO:0046951	1	9	0.0709878	BDH1
glutathione hydrolase activity	Gene Ontology	GO:0036374	1	9	0.0709878	GGT5
neuropeptide Y receptor activity	Gene Ontology	GO:0004983	1	9	0.0709878	NPY5R
regulation of smooth muscle cell proliferation	Gene Ontology	GO:0048660	1	9	0.0709878	PDE1A
negative regulation of telomere maintenance via telomere lengthening	Gene Ontology	GO:1904357	1	9	0.0709878	SLX4
surfactant homeostasis	Gene Ontology	GO:0043129	1	9	0.0709878	RCN3
kidney morphogenesis	Gene Ontology	GO:0060993	1	9	0.0709878	GCNT3
regulation of DNA damage checkpoint	Gene Ontology	GO:2000001	1	9	0.0709878	CRY1
JUN kinase binding	Gene Ontology	GO:0008432	1	9	0.0709878	MAPK8IP3
regulation of lipoprotein lipase activity	Gene Ontology	GO:0051004	1	9	0.0709878	LMF1
guanylate kinase activity	Gene Ontology	GO:0004385	1	9	0.0709878	DLG1
N-terminal protein amino acid acetylation	Gene Ontology	GO:0006474	1	9	0.0709878	NAA60
determination of left/right symmetry	Gene Ontology	GO:0007368	2	58	0.0719141	IFT140|TBC1D32
brush border membrane	Gene Ontology	GO:0031526	2	58	0.0719141	SLC5A1|TRPM6
protein-containing complex assembly	Gene Ontology	GO:0065003	3	129	0.073574	MDM2|PPID|CREBBP
flavin adenine dinucleotide binding	Gene Ontology	GO:0050660	2	59	0.0740035	GFER|ETFDH
cell redox homeostasis	Gene Ontology	GO:0045454	2	59	0.0740035	TXNL1|PDIA2
bicellular tight junction assembly	Gene Ontology	GO:0070830	2	59	0.0740035	DLG1|CLDN6
integral component of presynaptic membrane	Gene Ontology	GO:0099056	2	59	0.0740035	CDH9|ADORA2A
modulation of chemical synaptic transmission	Gene Ontology	GO:0050804	2	60	0.0761122	GRIK2|BCR
cellular iron ion homeostasis	Gene Ontology	GO:0006879	2	60	0.0761122	CAND1|HMOX2
phospholipase C-activating G protein-coupled receptor signaling pathway	Gene Ontology	GO:0007200	2	60	0.0761122	ESR1|GNG13
negative regulation of epithelial cell proliferation	Gene Ontology	GO:0050680	2	60	0.0761122	DLG1|NLRC3
DNA replication	Gene Ontology	GO:0006260	3	131	0.0762	NFIB|SLX4|CHTF18
adenylate cyclase activity	Gene Ontology	GO:0004016	1	10	0.0778042	ADCY9
cellular protein-containing complex localization	Gene Ontology	GO:0034629	1	10	0.0778042	DLG1
midgut development	Gene Ontology	GO:0007494	1	10	0.0778042	ASS1
protein insertion into membrane	Gene Ontology	GO:0051205	1	10	0.0778042	COX18
GMP metabolic process	Gene Ontology	GO:0046037	1	10	0.0778042	DLG1
amyloid fibril formation	Gene Ontology	GO:1990000	1	10	0.0778042	MDM2
UTP biosynthetic process	Gene Ontology	GO:0006228	1	10	0.0778042	NME4
ESCRT III complex disassembly	Gene Ontology	GO:1904903	1	10	0.0778042	DRG1
peristalsis	Gene Ontology	GO:0030432	1	10	0.0778042	DLG1
regulation of myeloid cell differentiation	Gene Ontology	GO:0045637	1	10	0.0778042	CREBBP
intraciliary retrograde transport	Gene Ontology	GO:0035721	1	10	0.0778042	IFT140
deadenylation-dependent decapping of nuclear-transcribed mRNA	Gene Ontology	GO:0000290	1	10	0.0778042	NOCT
regulation of behavior	Gene Ontology	GO:0050795	1	10	0.0778042	AHI1
chondrocyte proliferation	Gene Ontology	GO:0035988	1	10	0.0778042	MMP16
vagina development	Gene Ontology	GO:0060068	1	10	0.0778042	ESR1
leukotriene D4 biosynthetic process	Gene Ontology	GO:1901750	1	10	0.0778042	GGT5
positive regulation of telomere maintenance	Gene Ontology	GO:0032206	1	10	0.0778042	DHX36
armadillo repeat domain binding	Gene Ontology	GO:0070016	1	10	0.0778042	AXIN1
haptoglobin-hemoglobin complex	Gene Ontology	GO:0031838	1	10	0.0778042	HBZ
ESCRT III complex	Gene Ontology	GO:0000815	1	10	0.0778042	CHMP4C
H4 histone acetyltransferase activity	Gene Ontology	GO:0010485	1	10	0.0778042	NAA60
DNA N-glycosylase activity	Gene Ontology	GO:0019104	1	10	0.0778042	NTHL1
organ induction	Gene Ontology	GO:0001759	1	10	0.0778042	FRS2
positive regulation of lipoprotein lipase activity	Gene Ontology	GO:0051006	1	10	0.0778042	LMF1
negative regulation of synaptic transmission, glutamatergic	Gene Ontology	GO:0051967	1	10	0.0778042	GRIK2
phosphatidylinositol 3-kinase regulatory subunit binding	Gene Ontology	GO:0036312	1	10	0.0778042	NLRC3
divalent metal ion transport	Gene Ontology	GO:0070838	1	10	0.0778042	TRPM6
1-phosphatidylinositol-3-kinase activity	Gene Ontology	GO:0016303	1	10	0.0778042	PIK3C2G
superoxide-generating NADPH oxidase activator activity	Gene Ontology	GO:0016176	1	10	0.0778042	NOXO1
protein localization to microtubule	Gene Ontology	GO:0035372	1	10	0.0778042	KIF20B
phosphatidylinositol metabolic process	Gene Ontology	GO:0046488	1	10	0.0778042	PLA2G3
negative regulation of production of miRNAs involved in gene silencing by miRNA	Gene Ontology	GO:1903799	1	10	0.0778042	ESR1
regulation of transcription by RNA polymerase III	Gene Ontology	GO:0006359	1	10	0.0778042	DHX36
response to selenium ion	Gene Ontology	GO:0010269	1	10	0.0778042	SELENOM
cAMP biosynthetic process	Gene Ontology	GO:0006171	1	10	0.0778042	ADCY9
mitochondrial DNA replication	Gene Ontology	GO:0006264	1	10	0.0778042	DNAJA3
positive regulation of rRNA processing	Gene Ontology	GO:2000234	1	10	0.0778042	WDR75
cation channel complex	Gene Ontology	GO:0034703	1	10	0.0778042	PKD1
protein methyltransferase activity	Gene Ontology	GO:0008276	1	10	0.0778042	FAM98B
G-quadruplex DNA binding	Gene Ontology	GO:0051880	1	10	0.0778042	DHX36
TFIID-class transcription factor complex binding	Gene Ontology	GO:0001094	1	10	0.0778042	AHR
peptide alpha-N-acetyltransferase activity	Gene Ontology	GO:0004596	1	10	0.0778042	NAA60
growth factor receptor binding	Gene Ontology	GO:0070851	1	10	0.0778042	PDGFC
organic acid binding	Gene Ontology	GO:0043177	1	10	0.0778042	HBZ
positive regulation of viral release from host cell	Gene Ontology	GO:1902188	1	10	0.0778042	CHMP4C
negative regulation of circadian rhythm	Gene Ontology	GO:0042754	1	10	0.0778042	CRY1
negative regulation of cell growth involved in cardiac muscle cell development	Gene Ontology	GO:0061052	1	10	0.0778042	GSK3A
fatty acid beta-oxidation using acyl-CoA dehydrogenase	Gene Ontology	GO:0033539	1	10	0.0778042	ETFDH
glycoprotein biosynthetic process	Gene Ontology	GO:0009101	1	10	0.0778042	NAF1
positive regulation of synapse assembly	Gene Ontology	GO:0051965	2	61	0.0782399	FLRT3|ADGRL3
negative regulation of neuron projection development	Gene Ontology	GO:0010977	2	61	0.0782399	MDM2|INPP5J
response to estrogen	Gene Ontology	GO:0043627	2	61	0.0782399	MSTN|ESR1
heat shock protein binding	Gene Ontology	GO:0031072	2	61	0.0782399	STUB1|PPID
SMAD protein signal transduction	Gene Ontology	GO:0060395	2	61	0.0782399	ZMIZ1|MSTN
ion channel binding	Gene Ontology	GO:0044325	3	133	0.0788669	DLG1|PKD1|YWHAH
G2/M transition of mitotic cell cycle	Gene Ontology	GO:0000086	3	133	0.0788669	PISD|SFI1|PKMYT1
basolateral plasma membrane	Gene Ontology	GO:0016323	4	216	0.0794731	DLG1|SLC4A4|PKD1|AP2A1
cell surface	Gene Ontology	GO:0009986	8	598	0.0798229	RSPO2|MMP16|PDGFC|PKD1|SLC4A4|MSLNL|FAM234A|TNFRSF12A
nuclear speck	Gene Ontology	GO:0016607	6	400	0.0799583	HIF3A|GLIS2|SF3A1|EIF4ENIF1|THOC6|DHX36
animal organ morphogenesis	Gene Ontology	GO:0009887	3	134	0.0802155	PDGFC|MEIS2|FGF21
vasculogenesis	Gene Ontology	GO:0001570	2	62	0.0803861	ZMIZ1|RASIP1
neuron projection morphogenesis	Gene Ontology	GO:0048812	2	62	0.0803861	ADORA2A|KIF20B
nuclear pore	Gene Ontology	GO:0005643	2	63	0.0825504	BICD2|NUP42
oxidoreductase activity	Gene Ontology	GO:0016491	3	137	0.0843211	ETFDH|SELENOM|TECRL
regulation of synapse structure or activity	Gene Ontology	GO:0050803	1	11	0.0845708	SLC17A7
regulation of ventricular cardiac muscle cell action potential	Gene Ontology	GO:0098911	1	11	0.0845708	DLG1
short-term memory	Gene Ontology	GO:0007614	1	11	0.0845708	CALB1
negative regulation of excitatory postsynaptic potential	Gene Ontology	GO:0090394	1	11	0.0845708	CELF4
MAP-kinase scaffold activity	Gene Ontology	GO:0005078	1	11	0.0845708	MAPK8IP3
response to redox state	Gene Ontology	GO:0051775	1	11	0.0845708	CLOCK
AP-2 adaptor complex	Gene Ontology	GO:0030122	1	11	0.0845708	AP2A1
actin nucleation	Gene Ontology	GO:0045010	1	11	0.0845708	SPIRE2
CTP biosynthetic process	Gene Ontology	GO:0006241	1	11	0.0845708	NME4
positive regulation of transcription by RNA polymerase I	Gene Ontology	GO:0045943	1	11	0.0845708	WDR75
synaptic transmission, dopaminergic	Gene Ontology	GO:0001963	1	11	0.0845708	ADORA2A
5S rRNA binding	Gene Ontology	GO:0008097	1	11	0.0845708	MDM2
regulation of postsynaptic membrane neurotransmitter receptor levels	Gene Ontology	GO:0099072	1	11	0.0845708	CPT1C
positive regulation of acute inflammatory response	Gene Ontology	GO:0002675	1	11	0.0845708	NPY5R
GTP biosynthetic process	Gene Ontology	GO:0006183	1	11	0.0845708	NME4
pyrimidine nucleoside catabolic process	Gene Ontology	GO:0046135	1	11	0.0845708	UPB1
cellular response to forskolin	Gene Ontology	GO:1904322	1	11	0.0845708	AHR
t-circle formation	Gene Ontology	GO:0090656	1	11	0.0845708	SLX4
cardiolipin binding	Gene Ontology	GO:1901612	1	11	0.0845708	NME4
synaptic vesicle docking	Gene Ontology	GO:0016081	1	11	0.0845708	UNC13C
morphogenesis of embryonic epithelium	Gene Ontology	GO:0016331	1	11	0.0845708	GRSF1
homeostatic process	Gene Ontology	GO:0042592	1	11	0.0845708	CREBBP
toxic substance binding	Gene Ontology	GO:0015643	1	11	0.0845708	ASS1
embryonic morphogenesis	Gene Ontology	GO:0048598	1	11	0.0845708	FLRT3
aminoacyl-tRNA editing activity	Gene Ontology	GO:0002161	1	11	0.0845708	IARS1
amyloid precursor protein metabolic process	Gene Ontology	GO:0042982	1	11	0.0845708	DLG1
hemoglobin complex	Gene Ontology	GO:0005833	1	11	0.0845708	HBZ
receptor localization to synapse	Gene Ontology	GO:0097120	1	11	0.0845708	DLG1
aminoacyl-tRNA synthetase multienzyme complex	Gene Ontology	GO:0017101	1	11	0.0845708	IARS1
meiotic nuclear membrane microtubule tethering complex	Gene Ontology	GO:0034993	1	11	0.0845708	KASH5
Golgi vesicle transport	Gene Ontology	GO:0048193	1	11	0.0845708	SPIRE2
Schmidt-Lanterman incisure	Gene Ontology	GO:0043220	1	11	0.0845708	MPDZ
inositol phosphate biosynthetic process	Gene Ontology	GO:0032958	1	11	0.0845708	IPPK
ribonucleoprotein granule	Gene Ontology	GO:0035770	1	11	0.0845708	GRSF1
glutathione catabolic process	Gene Ontology	GO:0006751	1	11	0.0845708	GGT5
multivesicular body sorting pathway	Gene Ontology	GO:0071985	1	11	0.0845708	DRG1
protein folding in endoplasmic reticulum	Gene Ontology	GO:0034975	1	11	0.0845708	PDIA2
synaptic vesicle maturation	Gene Ontology	GO:0016188	1	11	0.0845708	UNC13C
sensory perception	Gene Ontology	GO:0007600	1	11	0.0845708	ADORA2A
fatty acid metabolic process	Gene Ontology	GO:0006631	2	64	0.0847326	CPT1C|GGT5
negative regulation of neuron apoptotic process	Gene Ontology	GO:0043524	3	138	0.0857093	ADORA2A|GRIK2|PLA2G3
regulation of small GTPase mediated signal transduction	Gene Ontology	GO:0051056	3	139	0.0871072	TSC2|BCR|ARHGEF26
zinc ion binding	Gene Ontology	GO:0008270	10	820	0.0871559	MMP16|ZNF205|ESR1|ZMIZ1|CALB1|PAPPA|UPB1|MDM2|POLR3K|CREBBP
activation of protein kinase activity	Gene Ontology	GO:0032147	2	66	0.0891487	DLG1|AXIN1
extracellular matrix disassembly	Gene Ontology	GO:0022617	2	66	0.0891487	NOXO1|MMP16
tRNA binding	Gene Ontology	GO:0000049	2	66	0.0891487	IARS1|TRMT11
p53 binding	Gene Ontology	GO:0002039	2	66	0.0891487	MDM2|CREBBP
rRNA processing	Gene Ontology	GO:0006364	3	141	0.0899319	PIH1D1|WDR75|NOL8
lysosomal membrane	Gene Ontology	GO:0005765	5	318	0.0905021	WDR24|DEPDC5|VLDLR|NPRL3|PGAP6
ionotropic glutamate receptor complex	Gene Ontology	GO:0008328	1	12	0.091288	DLG1
GATOR2 complex	Gene Ontology	GO:0061700	1	12	0.091288	WDR24
diacylglycerol binding	Gene Ontology	GO:0019992	1	12	0.091288	UNC13C
U2-type spliceosomal complex	Gene Ontology	GO:0005684	1	12	0.091288	SF3A1
nuclear inclusion body	Gene Ontology	GO:0042405	1	12	0.091288	STUB1
keratan sulfate catabolic process	Gene Ontology	GO:0042340	1	12	0.091288	OMD
cardiac muscle tissue morphogenesis	Gene Ontology	GO:0055008	1	12	0.091288	XIRP2
DNA-(apurinic or apyrimidinic site) endonuclease activity	Gene Ontology	GO:0003906	1	12	0.091288	NTHL1
aminoacyl-tRNA metabolism involved in translational fidelity	Gene Ontology	GO:0106074	1	12	0.091288	IARS1
positive regulation of vasculogenesis	Gene Ontology	GO:2001214	1	12	0.091288	RRAS
NADPH oxidase complex	Gene Ontology	GO:0043020	1	12	0.091288	NOXO1
placenta blood vessel development	Gene Ontology	GO:0060674	1	12	0.091288	PKD1
NAD biosynthetic process	Gene Ontology	GO:0009435	1	12	0.091288	NMRK1
lateral ventricle development	Gene Ontology	GO:0021670	1	12	0.091288	NUMBL
inorganic anion exchanger activity	Gene Ontology	GO:0005452	1	12	0.091288	SLC4A4
regulation of postsynaptic cytosolic calcium ion concentration	Gene Ontology	GO:0099566	1	12	0.091288	CALB1
positive regulation of double-strand break repair	Gene Ontology	GO:2000781	1	12	0.091288	SPIRE2
negative regulation of reactive oxygen species biosynthetic process	Gene Ontology	GO:1903427	1	12	0.091288	TRAP1
phosphatidylinositol kinase activity	Gene Ontology	GO:0052742	1	12	0.091288	PIK3C2G
nuclear pore nuclear basket	Gene Ontology	GO:0044615	1	12	0.091288	NUP35
neurotransmitter uptake	Gene Ontology	GO:0001504	1	12	0.091288	SYNGR3
peroxisome proliferator activated receptor binding	Gene Ontology	GO:0042975	1	12	0.091288	MDM2
cellular response to vitamin D	Gene Ontology	GO:0071305	1	12	0.091288	TNC
pentose-phosphate shunt	Gene Ontology	GO:0006098	1	12	0.091288	DERA
mismatch repair complex	Gene Ontology	GO:0032300	1	12	0.091288	PMS1
cGMP biosynthetic process	Gene Ontology	GO:0006182	1	12	0.091288	GUCY1B1
L-glutamate transmembrane transporter activity	Gene Ontology	GO:0005313	1	12	0.091288	SLC17A7
S-adenosylmethionine-dependent methyltransferase activity	Gene Ontology	GO:0008757	1	12	0.091288	CARNMT1
regulation of vascular permeability	Gene Ontology	GO:0043114	1	12	0.091288	BCR
actin filament network formation	Gene Ontology	GO:0051639	1	12	0.091288	SPIRE2
negative regulation of glucose import	Gene Ontology	GO:0046325	1	12	0.091288	GSK3A
spanning component of plasma membrane	Gene Ontology	GO:0044214	1	12	0.091288	SLC4A4
TORC2 complex	Gene Ontology	GO:0031932	1	12	0.091288	TELO2
quinone binding	Gene Ontology	GO:0048038	1	12	0.091288	ETFDH
embryonic camera-type eye development	Gene Ontology	GO:0031076	1	12	0.091288	IFT140
nuclear export	Gene Ontology	GO:0051168	1	12	0.091288	EIF4ENIF1
immunological synapse formation	Gene Ontology	GO:0001771	1	12	0.091288	DLG1
nucleoside metabolic process	Gene Ontology	GO:0009116	1	12	0.091288	NME4
dynactin binding	Gene Ontology	GO:0034452	1	12	0.091288	BICD2
cerebellar Purkinje cell differentiation	Gene Ontology	GO:0021702	1	12	0.091288	HERC1
cellular response to hydrogen peroxide	Gene Ontology	GO:0070301	2	67	0.0913819	PPP5C|MDM2
nucleic acid phosphodiester bond hydrolysis	Gene Ontology	GO:0090305	2	69	0.095897	REV3L|EME2
protein autoubiquitination	Gene Ontology	GO:0051865	2	69	0.095897	STUB1|MDM2
positive regulation of cytosolic calcium ion concentration	Gene Ontology	GO:0007204	3	146	0.0971584	PKD1|NMU|ESR1
transmembrane receptor protein tyrosine kinase adaptor activity	Gene Ontology	GO:0005068	1	13	0.097956	FRS2
cell projection membrane	Gene Ontology	GO:0031253	1	13	0.097956	DLG1
mitogen-activated protein kinase kinase binding	Gene Ontology	GO:0031434	1	13	0.097956	DLG1
smooth muscle cell differentiation	Gene Ontology	GO:0051145	1	13	0.097956	TMEM204
mechanosensitive ion channel activity	Gene Ontology	GO:0008381	1	13	0.097956	TMC1
negative regulation of kinase activity	Gene Ontology	GO:0033673	1	13	0.097956	MSTN
regulation of presynaptic cytosolic calcium ion concentration	Gene Ontology	GO:0099509	1	13	0.097956	CALB1
cardiac septum morphogenesis	Gene Ontology	GO:0060411	1	13	0.097956	MDM2
very long-chain fatty acid biosynthetic process	Gene Ontology	GO:0042761	1	13	0.097956	TECRL
ubiquitin-ubiquitin ligase activity	Gene Ontology	GO:0034450	1	13	0.097956	STUB1
negative regulation of vascular permeability	Gene Ontology	GO:0043116	1	13	0.097956	ADORA2A
positive regulation of type I interferon-mediated signaling pathway	Gene Ontology	GO:0060340	1	13	0.097956	IRF3
pseudouridine synthase activity	Gene Ontology	GO:0009982	1	13	0.097956	RPUSD1
MKS complex	Gene Ontology	GO:0036038	1	13	0.097956	AHI1
regulation of insulin receptor signaling pathway	Gene Ontology	GO:0046626	1	13	0.097956	TSC2
P-body assembly	Gene Ontology	GO:0033962	1	13	0.097956	NOCT
oxygen carrier activity	Gene Ontology	GO:0005344	1	13	0.097956	HBZ
regulation of type I interferon production	Gene Ontology	GO:0032479	1	13	0.097956	IRF3
negative regulation of microtubule polymerization	Gene Ontology	GO:0031115	1	13	0.097956	INPP5J
cellular homeostasis	Gene Ontology	GO:0019725	1	13	0.097956	DEDD2
low-density lipoprotein particle receptor activity	Gene Ontology	GO:0005041	1	13	0.097956	VLDLR
detection of mechanical stimulus	Gene Ontology	GO:0050982	1	13	0.097956	PKD1
insulin-like growth factor receptor signaling pathway	Gene Ontology	GO:0048009	1	13	0.097956	TSC2
protein localization to chromatin	Gene Ontology	GO:0071168	1	13	0.097956	ESR1
negative regulation of interferon-beta production	Gene Ontology	GO:0032688	1	13	0.097956	NLRC3
protein quality control for misfolded or incompletely synthesized proteins	Gene Ontology	GO:0006515	1	13	0.097956	STUB1
chromatoid body	Gene Ontology	GO:0033391	1	13	0.097956	CLOCK
negative regulation of smooth muscle cell migration	Gene Ontology	GO:0014912	1	13	0.097956	SEMA6D
positive regulation of chromatin binding	Gene Ontology	GO:0035563	1	13	0.097956	MED25
Golgi transport complex	Gene Ontology	GO:0017119	1	13	0.097956	RNF215
phospholipid homeostasis	Gene Ontology	GO:0055091	1	13	0.097956	RCN3
chromatin-mediated maintenance of transcription	Gene Ontology	GO:0048096	1	13	0.097956	ZMIZ1
atrioventricular valve morphogenesis	Gene Ontology	GO:0003181	1	13	0.097956	MDM2
positive regulation of phospholipase C activity	Gene Ontology	GO:0010863	1	13	0.097956	ESR1
negative regulation of innate immune response	Gene Ontology	GO:0045824	1	13	0.097956	NLRC3
negative regulation of intracellular estrogen receptor signaling pathway	Gene Ontology	GO:0033147	1	13	0.097956	CYP7B1
regulation of NIK/NF-kappaB signaling	Gene Ontology	GO:1901222	1	13	0.097956	DLG1
protein kinase A catalytic subunit binding	Gene Ontology	GO:0034236	1	13	0.097956	GSK3A
activation of transmembrane receptor protein tyrosine kinase activity	Gene Ontology	GO:0007171	1	13	0.097956	PDGFC
detection of mechanical stimulus involved in sensory perception of sound	Gene Ontology	GO:0050910	1	13	0.097956	TMC1
positive regulation of peptidase activity	Gene Ontology	GO:0010952	1	13	0.097956	RCN3
cullin-RING ubiquitin ligase complex	Gene Ontology	GO:0031461	1	13	0.097956	CAND1
response to magnesium ion	Gene Ontology	GO:0032026	1	13	0.097956	MDM2
positive regulation of synaptic transmission, GABAergic	Gene Ontology	GO:0032230	1	13	0.097956	ADORA2A
retinoic acid receptor binding	Gene Ontology	GO:0042974	1	13	0.097956	MED25
regulation of transcription from RNA polymerase II promoter in response to hypoxia	Gene Ontology	GO:0061418	2	70	0.0981781	HIF3A|CREBBP
negative regulation of ERK1 and ERK2 cascade	Gene Ontology	GO:0070373	2	70	0.0981781	DLG1|NAF1
GABA-ergic synapse	Gene Ontology	GO:0098982	2	70	0.0981781	ERC2|CALB1
regulation of gene expression	Gene Ontology	GO:0010468	4	235	0.0999966	AHR|SLC4A4|CIAO3|FUBP3
negative regulation of DNA-binding transcription factor activity	Gene Ontology	GO:0043433	2	71	0.100474	GLIS2|ESR1
chromosome segregation	Gene Ontology	GO:0007059	2	72	0.102786	NAA60|TOP3B
double-stranded RNA binding	Gene Ontology	GO:0003725	2	72	0.102786	MBNL1|DHX36
negative regulation of cysteine-type endopeptidase activity involved in apoptotic process	Gene Ontology	GO:0043154	2	72	0.102786	ADORA2A|MDM2
ruffle assembly	Gene Ontology	GO:0097178	1	14	0.104575	ARHGEF26
negative regulation of pri-miRNA transcription by RNA polymerase II	Gene Ontology	GO:1902894	1	14	0.104575	NFIB
5'-nucleotidase activity	Gene Ontology	GO:0008253	1	14	0.104575	NT5DC4
mast cell degranulation	Gene Ontology	GO:0043303	1	14	0.104575	PLA2G3
embryonic brain development	Gene Ontology	GO:1990403	1	14	0.104575	IFT140
lateral element	Gene Ontology	GO:0000800	1	14	0.104575	KASH5
mitotic spindle midzone	Gene Ontology	GO:1990023	1	14	0.104575	KIF20B
intestinal absorption	Gene Ontology	GO:0050892	1	14	0.104575	GCNT3
smooth muscle tissue development	Gene Ontology	GO:0048745	1	14	0.104575	DLG1
sensory perception of taste	Gene Ontology	GO:0050909	1	14	0.104575	GNG13
response to growth hormone	Gene Ontology	GO:0060416	1	14	0.104575	ASS1
aorta morphogenesis	Gene Ontology	GO:0035909	1	14	0.104575	NPRL3
cellular response to organic substance	Gene Ontology	GO:0071310	1	14	0.104575	CALB1
poly(A)-specific ribonuclease activity	Gene Ontology	GO:0004535	1	14	0.104575	NOCT
endolysosome membrane	Gene Ontology	GO:0036020	1	14	0.104575	AP2A1
glial cell differentiation	Gene Ontology	GO:0010001	1	14	0.104575	NFIB
hormone metabolic process	Gene Ontology	GO:0042445	1	14	0.104575	SELENOM
regulation of autophagosome assembly	Gene Ontology	GO:2000785	1	14	0.104575	NPRL3
sodium ion export across plasma membrane	Gene Ontology	GO:0036376	1	14	0.104575	SLC4A4
cellular response to lithium ion	Gene Ontology	GO:0071285	1	14	0.104575	GSK3A
positive regulation of renal sodium excretion	Gene Ontology	GO:0035815	1	14	0.104575	ADORA2A
sterol transporter activity	Gene Ontology	GO:0015248	1	14	0.104575	OSBP2
transcription export complex	Gene Ontology	GO:0000346	1	14	0.104575	THOC6
arylsulfatase activity	Gene Ontology	GO:0004065	1	14	0.104575	ARSJ
establishment of planar polarity	Gene Ontology	GO:0001736	1	14	0.104575	FUZ
presynaptic cytosol	Gene Ontology	GO:0099523	1	14	0.104575	CALB1
cargo receptor activity	Gene Ontology	GO:0038024	1	14	0.104575	VLDLR
nuclear periphery	Gene Ontology	GO:0034399	1	14	0.104575	TELO2
regulation of cholesterol metabolic process	Gene Ontology	GO:0090181	1	14	0.104575	LMF1
response to growth factor	Gene Ontology	GO:0070848	1	14	0.104575	MEIS2
oxygen transport	Gene Ontology	GO:0015671	1	14	0.104575	HBZ
neural retina development	Gene Ontology	GO:0003407	1	14	0.104575	SLC17A7
endothelial cell morphogenesis	Gene Ontology	GO:0001886	1	14	0.104575	ARHGEF26
left/right axis specification	Gene Ontology	GO:0070986	1	14	0.104575	AHI1
positive regulation of urine volume	Gene Ontology	GO:0035810	1	14	0.104575	ADORA2A
I-SMAD binding	Gene Ontology	GO:0070411	1	14	0.104575	AXIN1
protein domain specific binding	Gene Ontology	GO:0019904	4	239	0.104603	IRF3|PKD1|MDM2|YWHAH
ciliary basal body	Gene Ontology	GO:0036064	3	151	0.104612	IFT140|CCDC66|AHI1
DNA duplex unwinding	Gene Ontology	GO:0032508	2	73	0.105111	CHTF18|DHX36
neuron projection	Gene Ontology	GO:0043005	5	336	0.107396	DLG1|NPY5R|GPR149|CALB1|HYCC1
RNA helicase activity	Gene Ontology	GO:0003724	2	74	0.107451	DDX23|DHX36
negative regulation of protein kinase activity	Gene Ontology	GO:0006469	2	75	0.109805	ADORA2A|TSC2
regulation of alternative mRNA splicing, via spliceosome	Gene Ontology	GO:0000381	2	75	0.109805	MBNL1|CELF4
cholesterol metabolic process	Gene Ontology	GO:0008203	2	75	0.109805	CYP7B1|VLDLR
uterus development	Gene Ontology	GO:0060065	1	15	0.111146	ESR1
negative regulation of programmed cell death	Gene Ontology	GO:0043069	1	15	0.111146	DNAJA3
positive regulation of dendrite development	Gene Ontology	GO:1900006	1	15	0.111146	VLDLR
pre-mRNA binding	Gene Ontology	GO:0036002	1	15	0.111146	CELF4
fatty acid beta-oxidation using acyl-CoA oxidase	Gene Ontology	GO:0033540	1	15	0.111146	DECR2
positive regulation of telomerase RNA localization to Cajal body	Gene Ontology	GO:1904874	1	15	0.111146	NAF1
dense core granule	Gene Ontology	GO:0031045	1	15	0.111146	BAIAP3
adenylate cyclase-activating adrenergic receptor signaling pathway	Gene Ontology	GO:0071880	1	15	0.111146	ADCY9
regulation of epithelial cell proliferation	Gene Ontology	GO:0050678	1	15	0.111146	FRS2
L-glutamate transmembrane transport	Gene Ontology	GO:0015813	1	15	0.111146	SLC17A7
activation of cysteine-type endopeptidase activity	Gene Ontology	GO:0097202	1	15	0.111146	TBC1D10A
epithelial tube branching involved in lung morphogenesis	Gene Ontology	GO:0060441	1	15	0.111146	RSPO2
translation repressor activity, mRNA regulatory element binding	Gene Ontology	GO:0000900	1	15	0.111146	CELF4
positive regulation of nuclear-transcribed mRNA catabolic process, deadenylation-dependent decay	Gene Ontology	GO:1900153	1	15	0.111146	DHX36
regulation of short-term neuronal synaptic plasticity	Gene Ontology	GO:0048172	1	15	0.111146	GRIK2
regulation of long-term synaptic potentiation	Gene Ontology	GO:1900271	1	15	0.111146	CALB1
protein heterotetramerization	Gene Ontology	GO:0051290	1	15	0.111146	PKD1
positive regulation of cilium assembly	Gene Ontology	GO:0045724	1	15	0.111146	FUZ
unsaturated fatty acid biosynthetic process	Gene Ontology	GO:0006636	1	15	0.111146	DECR2
negative regulation of protein processing	Gene Ontology	GO:0010955	1	15	0.111146	MDM2
peptidyl-serine dephosphorylation	Gene Ontology	GO:0070262	1	15	0.111146	PPP5C
glutathione biosynthetic process	Gene Ontology	GO:0006750	1	15	0.111146	GGT5
intra-S DNA damage checkpoint	Gene Ontology	GO:0031573	1	15	0.111146	EME2
integral component of nuclear inner membrane	Gene Ontology	GO:0005639	1	15	0.111146	LEMD3
erythrocyte maturation	Gene Ontology	GO:0043249	1	15	0.111146	HBZ
centrosome localization	Gene Ontology	GO:0051642	1	15	0.111146	BICD2
glucocorticoid receptor binding	Gene Ontology	GO:0035259	1	15	0.111146	YWHAH
axolemma	Gene Ontology	GO:0030673	1	15	0.111146	ADORA2A
axon development	Gene Ontology	GO:0061564	1	15	0.111146	MAPK8IP3
node of Ranvier	Gene Ontology	GO:0033268	1	15	0.111146	DLG1
single-stranded DNA helicase activity	Gene Ontology	GO:0017116	1	15	0.111146	CHTF18
negative regulation of DNA damage response, signal transduction by p53 class mediator	Gene Ontology	GO:0043518	1	15	0.111146	MDM2
protein-chromophore linkage	Gene Ontology	GO:0018298	1	15	0.111146	CRY1
glucose transmembrane transporter activity	Gene Ontology	GO:0005355	1	15	0.111146	SLC5A1
negative regulation of cAMP-mediated signaling	Gene Ontology	GO:0043951	1	15	0.111146	MGRN1
platelet-derived growth factor receptor binding	Gene Ontology	GO:0005161	1	15	0.111146	PDGFC
tRNA splicing, via endonucleolytic cleavage and ligation	Gene Ontology	GO:0006388	1	15	0.111146	FAM98B
regulation of synaptic transmission, GABAergic	Gene Ontology	GO:0032228	1	15	0.111146	BAIAP3
positive regulation of neuron migration	Gene Ontology	GO:2001224	1	15	0.111146	KIF20B
vesicle budding from membrane	Gene Ontology	GO:0006900	1	15	0.111146	CHMP4C
response to steroid hormone	Gene Ontology	GO:0048545	1	15	0.111146	MDM2
prepulse inhibition	Gene Ontology	GO:0060134	1	15	0.111146	ADORA2A
actin cytoskeleton	Gene Ontology	GO:0015629	4	245	0.11169	ZNF174|SPECC1L|SMTN|ARSJ
cell cycle	Gene Ontology	GO:0007049	4	245	0.11169	AHR|SPECC1L|HACE1|CHTF18
protein-macromolecule adaptor activity	Gene Ontology	GO:0030674	2	76	0.112173	STUB1|FLRT3
ribonucleoprotein complex	Gene Ontology	GO:1990904	3	156	0.112284	GRSF1|PIH1D1|CELF4
endoplasmic reticulum-Golgi intermediate compartment	Gene Ontology	GO:0005793	2	77	0.114554	RGMB|MAN1A1
axonogenesis	Gene Ontology	GO:0007409	2	78	0.116947	RYK|NUMBL
cellular response to nitric oxide	Gene Ontology	GO:0071732	1	16	0.117669	GUCY1B1
rRNA catabolic process	Gene Ontology	GO:0016075	1	16	0.117669	DEDD2
low-density lipoprotein particle remodeling	Gene Ontology	GO:0034374	1	16	0.117669	PLA2G3
definitive hemopoiesis	Gene Ontology	GO:0060216	1	16	0.117669	BCR
vasoconstriction	Gene Ontology	GO:0042310	1	16	0.117669	HTR7
clathrin adaptor activity	Gene Ontology	GO:0035615	1	16	0.117669	AP2A1
axon regeneration	Gene Ontology	GO:0031103	1	16	0.117669	MAPK8IP3
GTPase regulator activity	Gene Ontology	GO:0030695	1	16	0.117669	DNAJA3
regulation of gene expression by genetic imprinting	Gene Ontology	GO:0006349	1	16	0.117669	GSK3A
calcium-dependent phospholipase A2 activity	Gene Ontology	GO:0047498	1	16	0.117669	PLA2G3
respiratory electron transport chain	Gene Ontology	GO:0022904	1	16	0.117669	ETFDH
positive regulation of vascular associated smooth muscle cell migration	Gene Ontology	GO:1904754	1	16	0.117669	MDM2
mammary gland alveolus development	Gene Ontology	GO:0060749	1	16	0.117669	ESR1
androgen metabolic process	Gene Ontology	GO:0008209	1	16	0.117669	ESR1
homeostasis of number of cells	Gene Ontology	GO:0048872	1	16	0.117669	BCR
sperm axoneme assembly	Gene Ontology	GO:0007288	1	16	0.117669	PLA2G3
sterol binding	Gene Ontology	GO:0032934	1	16	0.117669	OSBP2
phosphatidylcholine metabolic process	Gene Ontology	GO:0046470	1	16	0.117669	PLA2G3
ERAD pathway	Gene Ontology	GO:0036503	1	16	0.117669	RCN3
membrane depolarization during action potential	Gene Ontology	GO:0086010	1	16	0.117669	YWHAH
maturation of SSU-rRNA	Gene Ontology	GO:0030490	1	16	0.117669	TSR3
protein targeting to vacuole	Gene Ontology	GO:0006623	1	16	0.117669	RNF215
endothelial cell proliferation	Gene Ontology	GO:0001935	1	16	0.117669	DLG1
ATP-dependent microtubule motor activity, plus-end-directed	Gene Ontology	GO:0008574	1	16	0.117669	KIF20B
positive regulation of smooth muscle contraction	Gene Ontology	GO:0045987	1	16	0.117669	NMU
insulin-like growth factor receptor binding	Gene Ontology	GO:0005159	1	16	0.117669	YWHAH
apolipoprotein binding	Gene Ontology	GO:0034185	1	16	0.117669	VLDLR
NAD metabolic process	Gene Ontology	GO:0019674	1	16	0.117669	NMRK1
lipoxygenase pathway	Gene Ontology	GO:0019372	1	16	0.117669	PLA2G3
glutamate receptor signaling pathway	Gene Ontology	GO:0007215	1	16	0.117669	GRIK2
sodium-independent organic anion transmembrane transporter activity	Gene Ontology	GO:0015347	1	16	0.117669	SLCO2A1
extracellular matrix structural constituent conferring compression resistance	Gene Ontology	GO:0030021	1	16	0.117669	ASPN
neuroblast proliferation	Gene Ontology	GO:0007405	1	16	0.117669	FRS2
sodium-independent organic anion transport	Gene Ontology	GO:0043252	1	16	0.117669	SLCO2A1
regulation of protein catabolic process	Gene Ontology	GO:0042176	1	16	0.117669	MDM2
midbody abscission	Gene Ontology	GO:0061952	1	16	0.117669	CHMP4C
cGMP binding	Gene Ontology	GO:0030553	1	16	0.117669	CNGB3
glutamate receptor activity	Gene Ontology	GO:0008066	1	16	0.117669	GRIK2
SUMO transferase activity	Gene Ontology	GO:0019789	1	16	0.117669	MDM2
parallel fiber to Purkinje cell synapse	Gene Ontology	GO:0098688	1	16	0.117669	UNC13C
transcription initiation from RNA polymerase II promoter	Gene Ontology	GO:0006367	3	160	0.118572	MED25|CREBBP|ESR1
response to hypoxia	Gene Ontology	GO:0001666	3	160	0.118572	CIAO3|CREBBP|HMOX2
RNA splicing	Gene Ontology	GO:0008380	3	160	0.118572	DDX23|MBNL1|THOC6
lipid catabolic process	Gene Ontology	GO:0016042	2	79	0.119353	NCEH1|PLA2G3
extracellular matrix organization	Gene Ontology	GO:0030198	4	252	0.120221	MMP16|CCDC80|ECM2|TNC
homophilic cell adhesion via plasma membrane adhesion molecules	Gene Ontology	GO:0007156	3	162	0.121764	CDH9|PKD1|PCDH7
phosphatidylinositol binding	Gene Ontology	GO:0035091	2	80	0.121772	PIK3C2G|SNX13
regulation of G2/M transition of mitotic cell cycle	Gene Ontology	GO:0010389	2	80	0.121772	PISD|SFI1
aging	Gene Ontology	GO:0007568	3	163	0.123371	ASS1|GSK3A|NPY5R
astrocyte activation	Gene Ontology	GO:0048143	1	17	0.124144	ADORA2A
nucleoside diphosphate phosphorylation	Gene Ontology	GO:0006165	1	17	0.124144	NME4
cellular response to exogenous dsRNA	Gene Ontology	GO:0071360	1	17	0.124144	IRF3
S-adenosyl-L-methionine binding	Gene Ontology	GO:1904047	1	17	0.124144	TSR3
positive regulation of ubiquitin-dependent protein catabolic process	Gene Ontology	GO:2000060	1	17	0.124144	AXIN1
platelet alpha granule membrane	Gene Ontology	GO:0031092	1	17	0.124144	PCDH7
postsynaptic density, intracellular component	Gene Ontology	GO:0099092	1	17	0.124144	BCR
perinuclear endoplasmic reticulum	Gene Ontology	GO:0097038	1	17	0.124144	OSBP2
vesicle transport along microtubule	Gene Ontology	GO:0047496	1	17	0.124144	BICDL2
dopamine receptor signaling pathway	Gene Ontology	GO:0007212	1	17	0.124144	GSK3A
regulation of G1/S transition of mitotic cell cycle	Gene Ontology	GO:2000045	1	17	0.124144	PKD1
cardiac muscle tissue development	Gene Ontology	GO:0048738	1	17	0.124144	NPRL3
gastrulation with mouth forming second	Gene Ontology	GO:0001702	1	17	0.124144	FRS2
sterol transport	Gene Ontology	GO:0015918	1	17	0.124144	OSBP2
embryo development	Gene Ontology	GO:0009790	1	17	0.124144	DLG1
negative regulation of cytokine production involved in inflammatory response	Gene Ontology	GO:1900016	1	17	0.124144	NLRC3
cellular response to low-density lipoprotein particle stimulus	Gene Ontology	GO:0071404	1	17	0.124144	FGF21
regulation of mitotic spindle organization	Gene Ontology	GO:0060236	1	17	0.124144	PKD1
acetyltransferase activity	Gene Ontology	GO:0016407	1	17	0.124144	CREBBP
3'-UTR-mediated mRNA destabilization	Gene Ontology	GO:0061158	1	17	0.124144	DHX36
dystrophin-associated glycoprotein complex	Gene Ontology	GO:0016010	1	17	0.124144	SSPN
phosphate-containing compound metabolic process	Gene Ontology	GO:0006796	1	17	0.124144	INPP1
regulation of autophagy of mitochondrion	Gene Ontology	GO:1903146	1	17	0.124144	GSK3A
U5 snRNP	Gene Ontology	GO:0005682	1	17	0.124144	DDX23
N-glycan processing	Gene Ontology	GO:0006491	1	17	0.124144	MAN1A1
leukotriene metabolic process	Gene Ontology	GO:0006691	1	17	0.124144	GGT5
positive regulation of inflammatory response	Gene Ontology	GO:0050729	2	81	0.124203	NAF1|CLOCK
retrograde transport, endosome to Golgi	Gene Ontology	GO:0042147	2	81	0.124203	BAIAP3|TBC1D10A
microtubule-based movement	Gene Ontology	GO:0007018	2	81	0.124203	KIF20B|BICD2
signaling receptor binding	Gene Ontology	GO:0005102	5	353	0.124663	IZUMO1|MSTN|NMU|GSK3A|RSPO2
regulation of inflammatory response	Gene Ontology	GO:0050727	2	82	0.126645	IRF3|ESR1
response to iron ion	Gene Ontology	GO:0010039	1	18	0.130572	MDM2
filopodium tip	Gene Ontology	GO:0032433	1	18	0.130572	AP2A1
3'-5' exonuclease activity	Gene Ontology	GO:0008408	1	18	0.130572	REV3L
retinoid X receptor binding	Gene Ontology	GO:0046965	1	18	0.130572	MED25
nuclear envelope organization	Gene Ontology	GO:0006998	1	18	0.130572	LEMD3
negative regulation of TORC1 signaling	Gene Ontology	GO:1904262	1	18	0.130572	DEPDC5
negative regulation of myeloid cell differentiation	Gene Ontology	GO:0045638	1	18	0.130572	MEIS2
neurotransmitter transmembrane transporter activity	Gene Ontology	GO:0005326	1	18	0.130572	SLC17A7
nucleoside diphosphate kinase activity	Gene Ontology	GO:0004550	1	18	0.130572	NME4
exocyst	Gene Ontology	GO:0000145	1	18	0.130572	STXBP6
negative regulation of gluconeogenesis	Gene Ontology	GO:0045721	1	18	0.130572	CRY1
activation of protein kinase A activity	Gene Ontology	GO:0034199	1	18	0.130572	ADCY9
tRNA processing	Gene Ontology	GO:0008033	1	18	0.130572	GRSF1
NLS-bearing protein import into nucleus	Gene Ontology	GO:0006607	1	18	0.130572	NUP35
RNA polymerase III complex	Gene Ontology	GO:0005666	1	18	0.130572	POLR3K
alternative mRNA splicing, via spliceosome	Gene Ontology	GO:0000380	1	18	0.130572	CELF4
high-density lipoprotein particle remodeling	Gene Ontology	GO:0034375	1	18	0.130572	PLA2G3
postsynaptic cytosol	Gene Ontology	GO:0099524	1	18	0.130572	CALB1
cytolysis	Gene Ontology	GO:0019835	1	18	0.130572	LYZ
acrosome assembly	Gene Ontology	GO:0001675	1	18	0.130572	PLA2G3
amino acid binding	Gene Ontology	GO:0016597	1	18	0.130572	ASS1
regulation of sodium ion transport	Gene Ontology	GO:0002028	1	18	0.130572	YWHAH
protein localization to organelle	Gene Ontology	GO:0033365	1	18	0.130572	BICD2
sperm-egg recognition	Gene Ontology	GO:0035036	1	18	0.130572	IZUMO1
anion transport	Gene Ontology	GO:0006820	1	18	0.130572	SLC17A7
regulation of proteasomal protein catabolic process	Gene Ontology	GO:0061136	1	18	0.130572	PKD1
positive regulation of transcription of Notch receptor target	Gene Ontology	GO:0007221	1	18	0.130572	CREBBP
positive regulation of macrophage derived foam cell differentiation	Gene Ontology	GO:0010744	1	18	0.130572	PLA2G3
cadherin binding involved in cell-cell adhesion	Gene Ontology	GO:0098641	1	18	0.130572	STXBP6
endocardial cushion morphogenesis	Gene Ontology	GO:0003203	1	18	0.130572	MDM2
myoblast differentiation	Gene Ontology	GO:0045445	1	18	0.130572	MBNL1
phosphatidylglycerol acyl-chain remodeling	Gene Ontology	GO:0036148	1	18	0.130572	PLA2G3
transport across blood-brain barrier	Gene Ontology	GO:0150104	2	84	0.131563	SLC5A1|SLC4A4
lysosome	Gene Ontology	GO:0005764	4	262	0.132876	ASS1|RUFY3|TSC2|DEPDC5
hydrolase activity	Gene Ontology	GO:0016787	2	85	0.134038	NCEH1|HINT3
transcription regulatory region sequence-specific DNA binding	Gene Ontology	GO:0000976	4	263	0.13417	GLIS2|ZNF174|AHR|DHX36
beta-catenin binding	Gene Ontology	GO:0008013	2	86	0.136524	AXIN1|ESR1
catalytic step 2 spliceosome	Gene Ontology	GO:0071013	2	86	0.136524	DDX23|SF3A1
PDZ domain binding	Gene Ontology	GO:0030165	2	86	0.136524	GRIK2|TBC1D10A
nitric oxide mediated signal transduction	Gene Ontology	GO:0007263	1	19	0.136952	GUCY1B1
U1 snRNP	Gene Ontology	GO:0005685	1	19	0.136952	LUC7L
ARF guanyl-nucleotide exchange factor activity	Gene Ontology	GO:0005086	1	19	0.136952	HERC1
gap junction	Gene Ontology	GO:0005921	1	19	0.136952	SPECC1L
androgen receptor signaling pathway	Gene Ontology	GO:0030521	1	19	0.136952	ZMIZ1
sodium ion import across plasma membrane	Gene Ontology	GO:0098719	1	19	0.136952	SLC5A1
Golgi-associated vesicle membrane	Gene Ontology	GO:0030660	1	19	0.136952	PKD1
positive regulation of smooth muscle cell migration	Gene Ontology	GO:0014911	1	19	0.136952	SEMA6D
insulin-like growth factor binding	Gene Ontology	GO:0005520	1	19	0.136952	IGFALS
regulation of centrosome duplication	Gene Ontology	GO:0010824	1	19	0.136952	CHMP4C
positive regulation of amyloid-beta formation	Gene Ontology	GO:1902004	1	19	0.136952	GSK3A
intraciliary transport particle B	Gene Ontology	GO:0030992	1	19	0.136952	CLUAP1
positive regulation of T cell differentiation	Gene Ontology	GO:0045582	1	19	0.136952	ZMIZ1
positive regulation of macrophage chemotaxis	Gene Ontology	GO:0010759	1	19	0.136952	MSTN
stereocilium tip	Gene Ontology	GO:0032426	1	19	0.136952	TMC1
response to lead ion	Gene Ontology	GO:0010288	1	19	0.136952	PPP5C
detection of light stimulus involved in visual perception	Gene Ontology	GO:0050908	1	19	0.136952	CCDC66
cellular response to peptide hormone stimulus	Gene Ontology	GO:0071375	1	19	0.136952	MDM2
ventricular system development	Gene Ontology	GO:0021591	1	19	0.136952	SEMA6D
cytoskeletal anchor activity	Gene Ontology	GO:0008093	1	19	0.136952	BICD2
regulation of mitotic spindle assembly	Gene Ontology	GO:1901673	1	19	0.136952	CHMP4C
regulation of peptidyl-tyrosine phosphorylation	Gene Ontology	GO:0050730	1	19	0.136952	PDGFC
intracellular transport	Gene Ontology	GO:0046907	1	19	0.136952	SPIRE2
telomere maintenance via telomerase	Gene Ontology	GO:0007004	1	19	0.136952	TELO2
G-protein beta-subunit binding	Gene Ontology	GO:0031681	1	19	0.136952	GNG13
regulation of establishment of cell polarity	Gene Ontology	GO:2000114	1	19	0.136952	KIF20B
regulation of sodium ion transmembrane transporter activity	Gene Ontology	GO:2000649	1	19	0.136952	YWHAH
actin binding	Gene Ontology	GO:0003779	4	266	0.138085	SMTN|CORO7|YWHAH|SPIRE2
transcription, DNA-templated	Gene Ontology	GO:0006351	2	87	0.139021	PPP5C|FUBP3
early endosome	Gene Ontology	GO:0005769	4	267	0.139401	SLC5A1|MGRN1|SNX13|CCDC154
ATPase binding	Gene Ontology	GO:0051117	2	88	0.141527	PIH1D1|ESR1
P-body	Gene Ontology	GO:0000932	2	88	0.141527	EIF4ENIF1|NOCT
intracellular signal transduction	Gene Ontology	GO:0035556	5	369	0.142008	DAPK2|DEPDC5|DEDD2|UNC13C|NLRC3
embryonic placenta development	Gene Ontology	GO:0001892	1	20	0.143286	PKD1
establishment or maintenance of epithelial cell apical/basal polarity	Gene Ontology	GO:0045197	1	20	0.143286	DLG1
regulation of myelination	Gene Ontology	GO:0031641	1	20	0.143286	DLG1
positive regulation of heart rate	Gene Ontology	GO:0010460	1	20	0.143286	NMU
positive regulation of protein export from nucleus	Gene Ontology	GO:0046827	1	20	0.143286	MDM2
U2 snRNP	Gene Ontology	GO:0005686	1	20	0.143286	SF3A1
regulation of bone mineralization	Gene Ontology	GO:0030500	1	20	0.143286	OMD
regulation of long-term neuronal synaptic plasticity	Gene Ontology	GO:0048169	1	20	0.143286	GRIK2
viral budding via host ESCRT complex	Gene Ontology	GO:0039702	1	20	0.143286	CHMP4C
fusion of sperm to egg plasma membrane involved in single fertilization	Gene Ontology	GO:0007342	1	20	0.143286	IZUMO1
positive regulation of dendritic spine morphogenesis	Gene Ontology	GO:0061003	1	20	0.143286	DHX36
protein tetramerization	Gene Ontology	GO:0051262	1	20	0.143286	TRPM6
vasodilation	Gene Ontology	GO:0042311	1	20	0.143286	ADORA2A
positive regulation of transcription initiation from RNA polymerase II promoter	Gene Ontology	GO:0060261	1	20	0.143286	DHX36
superoxide metabolic process	Gene Ontology	GO:0006801	1	20	0.143286	NOXO1
regulated exocytosis	Gene Ontology	GO:0045055	1	20	0.143286	SYNGR3
very-low-density lipoprotein particle	Gene Ontology	GO:0034361	1	20	0.143286	VLDLR
error-prone translesion synthesis	Gene Ontology	GO:0042276	1	20	0.143286	REV3L
neurotrophin TRK receptor signaling pathway	Gene Ontology	GO:0048011	1	20	0.143286	FRS2
iron-sulfur cluster assembly	Gene Ontology	GO:0016226	1	20	0.143286	CIAO3
lipid droplet organization	Gene Ontology	GO:0034389	1	20	0.143286	PPID
temperature homeostasis	Gene Ontology	GO:0001659	1	20	0.143286	NMU
intracellular estrogen receptor signaling pathway	Gene Ontology	GO:0030520	1	20	0.143286	ESR1
regulation of TOR signaling	Gene Ontology	GO:0032006	1	20	0.143286	TELO2
muscle organ development	Gene Ontology	GO:0007517	2	89	0.144043	SMTN|MSTN
negative regulation of canonical Wnt signaling pathway	Gene Ontology	GO:0090090	3	176	0.144947	GSK3A|FUZ|AXIN1
positive regulation of peptidyl-serine phosphorylation	Gene Ontology	GO:0033138	2	90	0.146568	GSK3A|AXIN1
intracellular protein transport	Gene Ontology	GO:0006886	4	273	0.147397	AP2A1|YWHAH|SNX13|TBC1D10A
positive regulation of protein phosphorylation	Gene Ontology	GO:0001934	3	178	0.148371	FGF21|AXIN1|ODAM
protein disulfide isomerase activity	Gene Ontology	GO:0003756	1	21	0.149574	PDIA2
protein localization to Golgi apparatus	Gene Ontology	GO:0034067	1	21	0.149574	BICD2
import into nucleus	Gene Ontology	GO:0051170	1	21	0.149574	BACH2
beta-catenin destruction complex disassembly	Gene Ontology	GO:1904886	1	21	0.149574	AXIN1
cartilage condensation	Gene Ontology	GO:0001502	1	21	0.149574	PKD1
anion:anion antiporter activity	Gene Ontology	GO:0015301	1	21	0.149574	SLC4A4
regulation of nitric-oxide synthase activity	Gene Ontology	GO:0050999	1	21	0.149574	NOSIP
low-density lipoprotein particle receptor binding	Gene Ontology	GO:0050750	1	21	0.149574	AP2A1
phosphatidylinositol 3-kinase complex	Gene Ontology	GO:0005942	1	21	0.149574	PIK3C2G
dopaminergic neuron differentiation	Gene Ontology	GO:0071542	1	21	0.149574	RSPO2
calcium-independent cell-cell adhesion via plasma membrane cell-adhesion molecules	Gene Ontology	GO:0016338	1	21	0.149574	CLDN6
cGMP-mediated signaling	Gene Ontology	GO:0019934	1	21	0.149574	GUCY1B1
ceramide metabolic process	Gene Ontology	GO:0006672	1	21	0.149574	ORMDL1
non-canonical Wnt signaling pathway	Gene Ontology	GO:0035567	1	21	0.149574	RYK
neuron projection extension	Gene Ontology	GO:1990138	1	21	0.149574	FLRT3
response to muscle activity	Gene Ontology	GO:0014850	1	21	0.149574	MSTN
muscle cell cellular homeostasis	Gene Ontology	GO:0046716	1	21	0.149574	MSTN
macroautophagy	Gene Ontology	GO:0016236	2	93	0.154197	DRG1|CHMP4C
male gonad development	Gene Ontology	GO:0008584	2	93	0.154197	PATZ1|ESR1
spliceosomal complex	Gene Ontology	GO:0005681	2	93	0.154197	TRA2A|SF3A1
exocytosis	Gene Ontology	GO:0006887	2	93	0.154197	BAIAP3|STXBP6
endocytosis	Gene Ontology	GO:0006897	3	182	0.155297	TSC2|AP2A1|SRL
inflammatory response	Gene Ontology	GO:0006954	5	381	0.155666	NAF1|ADORA2A|GGT5|LYZ|ODAM
cellular protein-containing complex assembly	Gene Ontology	GO:0034622	1	22	0.155816	AXIN1
small GTPase binding	Gene Ontology	GO:0031267	1	22	0.155816	TSC2
protein disulfide oxidoreductase activity	Gene Ontology	GO:0015035	1	22	0.155816	GFER
membrane depolarization	Gene Ontology	GO:0051899	1	22	0.155816	ADORA2A
cell-cell junction organization	Gene Ontology	GO:0045216	1	22	0.155816	XIRP2
embryo development ending in birth or egg hatching	Gene Ontology	GO:0009792	1	22	0.155816	CELF4
carbohydrate phosphorylation	Gene Ontology	GO:0046835	1	22	0.155816	GNPTG
negative regulation of reactive oxygen species metabolic process	Gene Ontology	GO:2000378	1	22	0.155816	BCR
acrosomal membrane	Gene Ontology	GO:0002080	1	22	0.155816	IZUMO1
positive regulation of receptor-mediated endocytosis	Gene Ontology	GO:0048260	1	22	0.155816	AP2A1
negative regulation of Rho protein signal transduction	Gene Ontology	GO:0035024	1	22	0.155816	RASIP1
mitochondrial cytochrome c oxidase assembly	Gene Ontology	GO:0033617	1	22	0.155816	COX18
negative regulation of mRNA splicing, via spliceosome	Gene Ontology	GO:0048025	1	22	0.155816	CELF4
DNA-dependent DNA replication	Gene Ontology	GO:0006261	1	22	0.155816	REV3L
regulation of DNA replication	Gene Ontology	GO:0006275	1	22	0.155816	ANKRD17
GTP-Rho binding	Gene Ontology	GO:0017049	1	22	0.155816	STXBP6
tau-protein kinase activity	Gene Ontology	GO:0050321	1	22	0.155816	GSK3A
mast cell granule	Gene Ontology	GO:0042629	1	22	0.155816	PLA2G3
negative regulation of cell cycle arrest	Gene Ontology	GO:0071157	1	22	0.155816	MDM2
peptidyl-threonine dephosphorylation	Gene Ontology	GO:0035970	1	22	0.155816	PPP5C
inorganic anion transport	Gene Ontology	GO:0015698	1	22	0.155816	SLC4A4
9+0 non-motile cilium	Gene Ontology	GO:0097731	1	22	0.155816	NPY5R
response to light stimulus	Gene Ontology	GO:0009416	1	22	0.155816	CRY1
small GTPase mediated signal transduction	Gene Ontology	GO:0007264	2	94	0.156757	DNAJA3|BCR
response to drug	Gene Ontology	GO:0042493	4	280	0.156944	PMS1|MDM2|ASS1|ADORA2A
kidney development	Gene Ontology	GO:0001822	2	95	0.159325	PKD1|ASS1
centriolar satellite	Gene Ontology	GO:0034451	2	95	0.159325	CCDC66|NLRC3
transforming growth factor beta receptor signaling pathway	Gene Ontology	GO:0007179	2	96	0.161901	ZMIZ1|MSTN
developmental growth	Gene Ontology	GO:0048589	1	23	0.162012	ZMIZ1
Rac protein signal transduction	Gene Ontology	GO:0016601	1	23	0.162012	HACE1
Golgi to plasma membrane transport	Gene Ontology	GO:0006893	1	23	0.162012	STXBP6
artery morphogenesis	Gene Ontology	GO:0048844	1	23	0.162012	ZMIZ1
semaphorin receptor binding	Gene Ontology	GO:0030215	1	23	0.162012	SEMA6D
positive regulation of apoptotic signaling pathway	Gene Ontology	GO:2001235	1	23	0.162012	ADORA2A
transcription by RNA polymerase III	Gene Ontology	GO:0006383	1	23	0.162012	POLR3K
extrinsic component of plasma membrane	Gene Ontology	GO:0019897	1	23	0.162012	DNAJA3
signaling adaptor activity	Gene Ontology	GO:0035591	1	23	0.162012	AXIN1
transcriptionally active chromatin	Gene Ontology	GO:0035327	1	23	0.162012	ESR1
positive regulation of intracellular protein transport	Gene Ontology	GO:0090316	1	23	0.162012	KIF20B
negative regulation of myoblast differentiation	Gene Ontology	GO:0045662	1	23	0.162012	MSTN
sterol metabolic process	Gene Ontology	GO:0016125	1	23	0.162012	CYP7B1
positive regulation of long-term synaptic potentiation	Gene Ontology	GO:1900273	1	23	0.162012	ADORA2A
transcription by RNA polymerase II	Gene Ontology	GO:0006366	3	187	0.164093	HIF3A|GLIS3|NOCT
regulation of cell migration	Gene Ontology	GO:0030334	2	97	0.164484	HACE1|FGF21
double-stranded DNA binding	Gene Ontology	GO:0003690	2	97	0.164484	NTHL1|CRY1
positive regulation of cold-induced thermogenesis	Gene Ontology	GO:0120162	2	97	0.164484	PDGFC|FGF21
sarcolemma	Gene Ontology	GO:0042383	2	97	0.164484	DLG1|SSPN
cellular response to leukemia inhibitory factor	Gene Ontology	GO:1990830	2	97	0.164484	NUP35|BCAT2
sodium ion transmembrane transport	Gene Ontology	GO:0035725	2	97	0.164484	SLC4A4|SLC17A7
endoplasmic reticulum membrane	Gene Ontology	GO:0005789	10	942	0.164565	DLG1|CYP7B1|NCEH1|ORMDL1|GRIA2|LMF1|PKMYT1|HMOX2|FLRT3|TMEM178A
response to ethanol	Gene Ontology	GO:0045471	2	98	0.167075	MSTN|TNC
chloride transmembrane transport	Gene Ontology	GO:1902476	2	98	0.167075	SLC5A1|SLC17A7
positive regulation of receptor internalization	Gene Ontology	GO:0002092	1	24	0.168163	AHI1
nucleus organization	Gene Ontology	GO:0006997	1	24	0.168163	CHMP4C
pancreas development	Gene Ontology	GO:0031016	1	24	0.168163	MEIS2
neuropeptide binding	Gene Ontology	GO:0042923	1	24	0.168163	GPR149
clathrin-dependent endocytosis	Gene Ontology	GO:0072583	1	24	0.168163	AP2A1
positive regulation of glycolytic process	Gene Ontology	GO:0045821	1	24	0.168163	SLC4A4
calcium channel complex	Gene Ontology	GO:0034704	1	24	0.168163	PKD1
negative regulation of NIK/NF-kappaB signaling	Gene Ontology	GO:1901223	1	24	0.168163	NLRC3
arachidonic acid secretion	Gene Ontology	GO:0050482	1	24	0.168163	PLA2G3
cyclosporin A binding	Gene Ontology	GO:0016018	1	24	0.168163	PPID
positive regulation of protein autophosphorylation	Gene Ontology	GO:0031954	1	24	0.168163	PDGFC
lipid storage	Gene Ontology	GO:0019915	1	24	0.168163	CRY1
regulation of membrane potential	Gene Ontology	GO:0042391	2	99	0.169672	DLG1|SLC4A4
mitotic spindle	Gene Ontology	GO:0072686	2	100	0.172277	LIMK2|ODAM
phosphatidylethanolamine acyl-chain remodeling	Gene Ontology	GO:0036152	1	25	0.174269	PLA2G3
DNA-directed DNA polymerase activity	Gene Ontology	GO:0003887	1	25	0.174269	REV3L
homologous chromosome pairing at meiosis	Gene Ontology	GO:0007129	1	25	0.174269	KASH5
negative regulation of osteoclast differentiation	Gene Ontology	GO:0045671	1	25	0.174269	TMEM178A
synaptic transmission, cholinergic	Gene Ontology	GO:0007271	1	25	0.174269	ADORA2A
antiporter activity	Gene Ontology	GO:0015297	1	25	0.174269	SLC35E4
G protein-coupled serotonin receptor signaling pathway	Gene Ontology	GO:0098664	1	25	0.174269	HTR7
aminopeptidase activity	Gene Ontology	GO:0004177	1	25	0.174269	XPNPEP1
positive regulation of cell cycle arrest	Gene Ontology	GO:0071158	1	25	0.174269	MED25
cellular amino acid biosynthetic process	Gene Ontology	GO:0008652	1	25	0.174269	GLS
RNA splicing, via transesterification reactions	Gene Ontology	GO:0000375	1	25	0.174269	DDX23
laminin binding	Gene Ontology	GO:0043236	1	25	0.174269	BCAT2
positive regulation of lamellipodium assembly	Gene Ontology	GO:0010592	1	25	0.174269	MSTN
spindle midzone	Gene Ontology	GO:0051233	1	25	0.174269	KIF20B
negative regulation of peptidyl-serine phosphorylation	Gene Ontology	GO:0033137	1	25	0.174269	INPP5J
phosphorylation	Gene Ontology	GO:0016310	2	101	0.174888	LIMK2|NMRK1
Golgi lumen	Gene Ontology	GO:0005796	2	101	0.174888	MMP16|OMD
response to oxidative stress	Gene Ontology	GO:0006979	2	101	0.174888	ETFDH|HMOX2
ubiquitin protein ligase binding	Gene Ontology	GO:0031625	4	294	0.176696	STUB1|GRIK2|MDM2|AXIN1
anchored component of membrane	Gene Ontology	GO:0031225	2	102	0.177506	NEGR1|PRSS21
chromatin remodeling	Gene Ontology	GO:0006338	2	102	0.177506	PIH1D1|ESR1
positive regulation of neutrophil chemotaxis	Gene Ontology	GO:0090023	1	26	0.18033	DAPK2
intracellular receptor signaling pathway	Gene Ontology	GO:0030522	1	26	0.18033	AHR
clathrin-coated endocytic vesicle	Gene Ontology	GO:0045334	1	26	0.18033	AP2A1
nucleobase-containing small molecule interconversion	Gene Ontology	GO:0015949	1	26	0.18033	NME4
positive regulation of muscle cell differentiation	Gene Ontology	GO:0051149	1	26	0.18033	MDM2
positive regulation of protein insertion into mitochondrial membrane involved in apoptotic signaling pathway	Gene Ontology	GO:1900740	1	26	0.18033	YWHAH
telomeric DNA binding	Gene Ontology	GO:0042162	1	26	0.18033	TELO2
regulation of neuron differentiation	Gene Ontology	GO:0045664	1	26	0.18033	YWHAH
mRNA 3'-UTR AU-rich region binding	Gene Ontology	GO:0035925	1	26	0.18033	DHX36
response to electrical stimulus	Gene Ontology	GO:0051602	1	26	0.18033	MSTN
nuclear hormone receptor binding	Gene Ontology	GO:0035257	1	26	0.18033	CRY1
syntaxin-1 binding	Gene Ontology	GO:0017075	1	26	0.18033	UNC13C
mRNA 5'-UTR binding	Gene Ontology	GO:0048027	1	26	0.18033	DHX36
protein N-terminus binding	Gene Ontology	GO:0047485	2	104	0.182759	MDM2|SYNGR3
protein homooligomerization	Gene Ontology	GO:0051260	2	105	0.185394	UPB1|KCNV2
intraciliary transport	Gene Ontology	GO:0042073	1	27	0.186346	IFT140
biomineral tissue development	Gene Ontology	GO:0031214	1	27	0.186346	ODAM
ribosome biogenesis	Gene Ontology	GO:0042254	1	27	0.186346	NAF1
fibronectin binding	Gene Ontology	GO:0001968	1	27	0.186346	CCDC80
dynein light intermediate chain binding	Gene Ontology	GO:0051959	1	27	0.186346	BICD2
nuclear outer membrane	Gene Ontology	GO:0005640	1	27	0.186346	KASH5
regulation of defense response to virus by virus	Gene Ontology	GO:0050690	1	27	0.186346	AP2A1
cAMP-mediated signaling	Gene Ontology	GO:0019933	1	27	0.186346	AHR
bile acid biosynthetic process	Gene Ontology	GO:0006699	1	27	0.186346	CYP7B1
condensed chromosome	Gene Ontology	GO:0000793	1	27	0.186346	TOP3B
embryonic pattern specification	Gene Ontology	GO:0009880	1	27	0.186346	MEIS2
hydrogen peroxide catabolic process	Gene Ontology	GO:0042744	1	27	0.186346	HBZ
misfolded protein binding	Gene Ontology	GO:0051787	1	27	0.186346	STUB1
positive regulation of protein localization to nucleus	Gene Ontology	GO:1900182	1	27	0.186346	GLIS2
focal adhesion assembly	Gene Ontology	GO:0048041	1	27	0.186346	BCR
mRNA stabilization	Gene Ontology	GO:0048255	1	27	0.186346	NOCT
lipid transporter activity	Gene Ontology	GO:0005319	1	27	0.186346	SLCO2A1
calmodulin binding	Gene Ontology	GO:0005516	3	200	0.187614	PDE1A|UNC13C|DAPK2
metalloendopeptidase activity	Gene Ontology	GO:0004222	2	106	0.188034	MMP16|PAPPA
ubiquitin ligase complex	Gene Ontology	GO:0000151	2	107	0.19068	STUB1|CAND1
phospholipase A2 activity	Gene Ontology	GO:0004623	1	28	0.192319	PGAP6
protein kinase C-activating G protein-coupled receptor signaling pathway	Gene Ontology	GO:0007205	1	28	0.192319	ADORA2A
phosphatidylcholine acyl-chain remodeling	Gene Ontology	GO:0036151	1	28	0.192319	PLA2G3
positive regulation of neurogenesis	Gene Ontology	GO:0050769	1	28	0.192319	NUMBL
regulation of mitochondrial membrane potential	Gene Ontology	GO:0051881	1	28	0.192319	ADORA2A
keratan sulfate biosynthetic process	Gene Ontology	GO:0018146	1	28	0.192319	OMD
regulation of intracellular pH	Gene Ontology	GO:0051453	1	28	0.192319	SLC4A4
regulation of calcium ion transport	Gene Ontology	GO:0051924	1	28	0.192319	ADORA2A
structural constituent of nuclear pore	Gene Ontology	GO:0017056	1	28	0.192319	NUP35
glycogen metabolic process	Gene Ontology	GO:0005977	1	28	0.192319	GSK3A
proteolysis involved in cellular protein catabolic process	Gene Ontology	GO:0051603	1	28	0.192319	MDM2
positive regulation of viral genome replication	Gene Ontology	GO:0045070	1	28	0.192319	PPID
nervous system development	Gene Ontology	GO:0007399	4	305	0.192776	MBNL1|RYK|VLDLR|NUMBL
microtubule	Gene Ontology	GO:0005874	4	305	0.192776	DLG1|GSK3A|CCDC66|KIF20B
viral transcription	Gene Ontology	GO:0019083	2	108	0.193331	NUP35|NUP42
thiol-dependent ubiquitin-specific protease activity	Gene Ontology	GO:0004843	2	109	0.195986	USP38|USP31
presynapse	Gene Ontology	GO:0098793	2	109	0.195986	BAIAP3|ZNF804A
positive regulation of synaptic transmission, glutamatergic	Gene Ontology	GO:0051968	1	29	0.198248	ADORA2A
response to antibiotic	Gene Ontology	GO:0046677	1	29	0.198248	MDM2
neural tube development	Gene Ontology	GO:0021915	1	29	0.198248	PKD1
cation transport	Gene Ontology	GO:0006812	1	29	0.198248	CNGB3
replication fork processing	Gene Ontology	GO:0031297	1	29	0.198248	EME2
positive regulation of transforming growth factor beta receptor signaling pathway	Gene Ontology	GO:0030511	1	29	0.198248	CREBBP
regulation of Rho protein signal transduction	Gene Ontology	GO:0035023	1	29	0.198248	BCR
axonal growth cone	Gene Ontology	GO:0044295	1	29	0.198248	FLRT3
beta-catenin-TCF complex assembly	Gene Ontology	GO:1904837	1	29	0.198248	CREBBP
iron ion homeostasis	Gene Ontology	GO:0055072	1	29	0.198248	HMOX2
entrainment of circadian clock by photoperiod	Gene Ontology	GO:0043153	1	29	0.198248	CRY1
embryonic hindlimb morphogenesis	Gene Ontology	GO:0035116	1	29	0.198248	RSPO2
catenin complex	Gene Ontology	GO:0016342	1	29	0.198248	CDH9
heterotypic cell-cell adhesion	Gene Ontology	GO:0034113	1	29	0.198248	IZUMO1
positive regulation of cytokine secretion	Gene Ontology	GO:0050715	1	29	0.198248	IRF3
negative regulation of mitotic cell cycle	Gene Ontology	GO:0045930	1	29	0.198248	DLG1
phosphatidylinositol dephosphorylation	Gene Ontology	GO:0046856	1	29	0.198248	INPP5J
cortical actin cytoskeleton organization	Gene Ontology	GO:0030866	1	29	0.198248	DLG1
intrinsic apoptotic signaling pathway in response to DNA damage by p53 class mediator	Gene Ontology	GO:0042771	1	29	0.198248	CDIP1
neuronal action potential	Gene Ontology	GO:0019228	1	29	0.198248	GRIK2
TRIF-dependent toll-like receptor signaling pathway	Gene Ontology	GO:0035666	1	29	0.198248	IRF3
feeding behavior	Gene Ontology	GO:0007631	1	29	0.198248	NEGR1
leukocyte cell-cell adhesion	Gene Ontology	GO:0007159	1	29	0.198248	NAF1
positive regulation of ERK1 and ERK2 cascade	Gene Ontology	GO:0070374	3	207	0.200622	FGF21|PDGFC|NPY5R
immunoglobulin production	Gene Ontology	GO:0002377	2	111	0.201311	VPREB1|VPREB3
CENP-A containing nucleosome assembly	Gene Ontology	GO:0034080	1	30	0.204134	CENPP
response to tumor necrosis factor	Gene Ontology	GO:0034612	1	30	0.204134	GGT5
ciliary transition zone	Gene Ontology	GO:0035869	1	30	0.204134	CCDC66
mitotic spindle pole	Gene Ontology	GO:0097431	1	30	0.204134	KIF20B
Wnt-protein binding	Gene Ontology	GO:0017147	1	30	0.204134	RYK
adipose tissue development	Gene Ontology	GO:0060612	1	30	0.204134	SELENOM
steroid hydroxylase activity	Gene Ontology	GO:0008395	1	30	0.204134	CYP7B1
reactive oxygen species metabolic process	Gene Ontology	GO:0072593	1	30	0.204134	GLS
cellular response to gamma radiation	Gene Ontology	GO:0071480	1	30	0.204134	MDM2
response to axon injury	Gene Ontology	GO:0048678	1	30	0.204134	FLRT3
mitogen-activated protein kinase binding	Gene Ontology	GO:0051019	1	30	0.204134	NAF1
histone deacetylase binding	Gene Ontology	GO:0042826	2	114	0.209328	CRY1|DHX36
cellular response to hypoxia	Gene Ontology	GO:0071456	2	114	0.209328	STUB1|MDM2
secretory granule lumen	Gene Ontology	GO:0034774	2	114	0.209328	DERA|CAND1
regulation of heart rate	Gene Ontology	GO:0002027	1	31	0.209977	MDM2
WW domain binding	Gene Ontology	GO:0050699	1	31	0.209977	KIF20B
receptor signaling pathway via JAK-STAT	Gene Ontology	GO:0007259	1	31	0.209977	PKD1
response to zinc ion	Gene Ontology	GO:0010043	1	31	0.209977	ASS1
germ cell development	Gene Ontology	GO:0007281	1	31	0.209977	CELF4
mitotic cell cycle checkpoint	Gene Ontology	GO:0007093	1	31	0.209977	DLG1
polyubiquitin modification-dependent protein binding	Gene Ontology	GO:0031593	1	31	0.209977	NAF1
tumor necrosis factor receptor binding	Gene Ontology	GO:0005164	1	31	0.209977	TRAP1
ERBB2 signaling pathway	Gene Ontology	GO:0038128	1	31	0.209977	STUB1
face morphogenesis	Gene Ontology	GO:0060325	1	31	0.209977	RRAS
MyD88-dependent toll-like receptor signaling pathway	Gene Ontology	GO:0002755	1	31	0.209977	NAF1
negative regulation of type I interferon production	Gene Ontology	GO:0032480	1	31	0.209977	IRF3
peroxidase activity	Gene Ontology	GO:0004601	1	31	0.209977	HBZ
response to exogenous dsRNA	Gene Ontology	GO:0043330	1	31	0.209977	DHX36
embryonic organ development	Gene Ontology	GO:0048568	1	31	0.209977	PDGFC
positive regulation of cyclin-dependent protein serine/threonine kinase activity	Gene Ontology	GO:0045737	1	31	0.209977	PKD1
T cell differentiation in thymus	Gene Ontology	GO:0033077	1	31	0.209977	DNAJA3
anchored component of plasma membrane	Gene Ontology	GO:0046658	1	31	0.209977	RGMB
response to testosterone	Gene Ontology	GO:0033574	1	31	0.209977	MSTN
stem cell differentiation	Gene Ontology	GO:0048863	1	31	0.209977	ESR1
NF-kappaB binding	Gene Ontology	GO:0051059	1	31	0.209977	MAMSTR
negative regulation of endothelial cell apoptotic process	Gene Ontology	GO:2000352	1	31	0.209977	FGF21
positive regulation of protein targeting to mitochondrion	Gene Ontology	GO:1903955	1	31	0.209977	GSK3A
negative regulation of cell migration	Gene Ontology	GO:0030336	2	115	0.212008	RRAS|FUZ
unfolded protein binding	Gene Ontology	GO:0051082	2	115	0.212008	DNAJA3|TRAP1
signaling receptor activity	Gene Ontology	GO:0038023	3	214	0.213837	GRIA2|GRIK2|GUCY1B1
behavioral fear response	Gene Ontology	GO:0001662	1	32	0.215776	GRIK2
DNA damage checkpoint	Gene Ontology	GO:0000077	1	32	0.215776	CLOCK
clathrin-coated endocytic vesicle membrane	Gene Ontology	GO:0030669	1	32	0.215776	AP2A1
spinal cord development	Gene Ontology	GO:0021510	1	32	0.215776	PKD1
3'-5'-exoribonuclease activity	Gene Ontology	GO:0000175	1	32	0.215776	NOCT
blood vessel remodeling	Gene Ontology	GO:0001974	1	32	0.215776	MDM2
regulation of angiogenesis	Gene Ontology	GO:0045765	1	32	0.215776	TNFRSF12A
positive regulation of G1/S transition of mitotic cell cycle	Gene Ontology	GO:1900087	1	32	0.215776	ANKRD17
cellular response to ionizing radiation	Gene Ontology	GO:0071479	1	32	0.215776	CLOCK
oxygen binding	Gene Ontology	GO:0019825	1	32	0.215776	HBZ
microtubule bundle formation	Gene Ontology	GO:0001578	1	32	0.215776	CCDC66
histone acetyltransferase complex	Gene Ontology	GO:0000123	1	32	0.215776	CREBBP
regulation of microtubule cytoskeleton organization	Gene Ontology	GO:0070507	1	32	0.215776	BICD2
oogenesis	Gene Ontology	GO:0048477	1	32	0.215776	KASH5
positive regulation of interferon-beta production	Gene Ontology	GO:0032728	1	32	0.215776	IRF3
mismatch repair	Gene Ontology	GO:0006298	1	32	0.215776	PMS1
positive regulation of TOR signaling	Gene Ontology	GO:0032008	1	32	0.215776	WDR24
U4/U6 x U5 tri-snRNP complex	Gene Ontology	GO:0046540	1	33	0.221534	DDX23
positive regulation of macroautophagy	Gene Ontology	GO:0016239	1	33	0.221534	TSC2
skeletal system morphogenesis	Gene Ontology	GO:0048705	1	33	0.221534	RYK
limb development	Gene Ontology	GO:0060173	1	33	0.221534	RSPO2
dendrite cytoplasm	Gene Ontology	GO:0032839	1	33	0.221534	GRIK2
helicase activity	Gene Ontology	GO:0004386	1	33	0.221534	DDX23
heterotrimeric G-protein complex	Gene Ontology	GO:0005834	1	33	0.221534	GNG13
ubiquitin conjugating enzyme binding	Gene Ontology	GO:0031624	1	33	0.221534	GRIK2
extrinsic apoptotic signaling pathway via death domain receptors	Gene Ontology	GO:0008625	1	33	0.221534	DEDD2
response to amphetamine	Gene Ontology	GO:0001975	1	33	0.221534	ADORA2A
triglyceride metabolic process	Gene Ontology	GO:0006641	1	33	0.221534	LMF1
extrinsic apoptotic signaling pathway in absence of ligand	Gene Ontology	GO:0097192	1	33	0.221534	GSK3A
embryonic forelimb morphogenesis	Gene Ontology	GO:0035115	1	33	0.221534	RSPO2
ribonucleoprotein complex binding	Gene Ontology	GO:0043021	1	34	0.227249	MDM2
dendrite morphogenesis	Gene Ontology	GO:0048813	1	34	0.227249	VLDLR
positive regulation of vascular associated smooth muscle cell proliferation	Gene Ontology	GO:1904707	1	34	0.227249	MDM2
renal water homeostasis	Gene Ontology	GO:0003091	1	34	0.227249	ADCY9
sodium channel regulator activity	Gene Ontology	GO:0017080	1	34	0.227249	YWHAH
positive regulation of telomerase activity	Gene Ontology	GO:0051973	1	34	0.227249	NAF1
integral component of synaptic vesicle membrane	Gene Ontology	GO:0030285	1	34	0.227249	SLC17A7
G protein-coupled serotonin receptor activity	Gene Ontology	GO:0004993	1	34	0.227249	HTR7
positive regulation of telomere maintenance via telomerase	Gene Ontology	GO:0032212	1	34	0.227249	NAF1
lipopolysaccharide-mediated signaling pathway	Gene Ontology	GO:0031663	1	34	0.227249	IRF3
semaphorin-plexin signaling pathway	Gene Ontology	GO:0071526	1	34	0.227249	SEMA6D
stereocilium	Gene Ontology	GO:0032420	1	34	0.227249	CALB1
positive regulation of axon extension	Gene Ontology	GO:0045773	1	34	0.227249	TNFRSF12A
protein localization to nucleus	Gene Ontology	GO:0034504	1	34	0.227249	MDM2
positive regulation of insulin secretion involved in cellular response to glucose stimulus	Gene Ontology	GO:0035774	1	34	0.227249	BAIAP3
tumor necrosis factor-mediated signaling pathway	Gene Ontology	GO:0033209	2	121	0.228151	CDIP1|TNFRSF12A
late endosome membrane	Gene Ontology	GO:0031902	2	121	0.228151	BAIAP3|CHMP4C
regulation of cell cycle	Gene Ontology	GO:0051726	2	121	0.228151	TSC2|BCR
establishment of cell polarity	Gene Ontology	GO:0030010	1	35	0.232923	PKD1
regulation of endocytosis	Gene Ontology	GO:0030100	1	35	0.232923	TSC2
skin development	Gene Ontology	GO:0043588	1	35	0.232923	PKD1
positive regulation of cell cycle	Gene Ontology	GO:0045787	1	35	0.232923	ANKRD17
RNA phosphodiester bond hydrolysis, exonucleolytic	Gene Ontology	GO:0090503	1	35	0.232923	NOCT
killing of cells of other organism	Gene Ontology	GO:0031640	1	35	0.232923	LYZ
cell-cell junction assembly	Gene Ontology	GO:0007043	1	35	0.232923	CDH9
DNA-dependent ATPase activity	Gene Ontology	GO:0008094	1	35	0.232923	DHX36
transmitter-gated ion channel activity involved in regulation of postsynaptic membrane potential	Gene Ontology	GO:1904315	1	35	0.232923	GRIK2
phosphoprotein binding	Gene Ontology	GO:0051219	1	35	0.232923	PIH1D1
energy homeostasis	Gene Ontology	GO:0097009	1	35	0.232923	NMU
DNA repair	Gene Ontology	GO:0006281	3	224	0.233021	STUB1|PPP5C|SLX4
ficolin-1-rich granule lumen	Gene Ontology	GO:1904813	2	123	0.233552	DERA|CAND1
transmembrane receptor protein tyrosine kinase signaling pathway	Gene Ontology	GO:0007169	2	123	0.233552	RYK|AHI1
intracellular anatomical structure	Gene Ontology	GO:0005622	2	123	0.233552	TELO2|DHX36
chromatin binding	Gene Ontology	GO:0003682	5	443	0.233682	PATZ1|CRAMP1|ESR1|CREBBP|ANKRD17
chromatin	Gene Ontology	GO:0000785	2	124	0.236255	DDX23|ANKRD17
immune system process	Gene Ontology	GO:0002376	1	36	0.238555	IRF3
DNA-directed 5'-3' RNA polymerase activity	Gene Ontology	GO:0003899	1	36	0.238555	POLR3K
Cul3-RING ubiquitin ligase complex	Gene Ontology	GO:0031463	1	36	0.238555	DEPDC5
disordered domain specific binding	Gene Ontology	GO:0097718	1	36	0.238555	MDM2
acute-phase response	Gene Ontology	GO:0006953	1	36	0.238555	ASS1
positive regulation of Wnt signaling pathway	Gene Ontology	GO:0030177	1	36	0.238555	RSPO2
mRNA polyadenylation	Gene Ontology	GO:0006378	1	36	0.238555	GRSF1
nucleotide-excision repair, DNA incision, 5'-to lesion	Gene Ontology	GO:0006296	1	36	0.238555	NTHL1
T cell differentiation	Gene Ontology	GO:0030217	1	36	0.238555	PATZ1
positive regulation of apoptotic process	Gene Ontology	GO:0043065	4	335	0.238703	PPID|TNFRSF12A|DAPK2|ARHGEF26
histone H4 acetylation	Gene Ontology	GO:0043967	1	37	0.244145	NAA60
membrane fusion	Gene Ontology	GO:0061025	1	37	0.244145	HACE1
hair follicle development	Gene Ontology	GO:0001942	1	37	0.244145	FUZ
intrinsic component of plasma membrane	Gene Ontology	GO:0031226	1	37	0.244145	GGT5
phosphatidylinositol 3-kinase signaling	Gene Ontology	GO:0014065	1	37	0.244145	PIK3C2G
anion transmembrane transport	Gene Ontology	GO:0098656	1	37	0.244145	SLC4A4
tRNA aminoacylation for protein translation	Gene Ontology	GO:0006418	1	37	0.244145	IARS1
Golgi stack	Gene Ontology	GO:0005795	1	37	0.244145	RASIP1
iron ion binding	Gene Ontology	GO:0005506	2	127	0.244375	CYP7B1|HBZ
Z disc	Gene Ontology	GO:0030018	2	127	0.244375	STUB1|XIRP2
chromosome	Gene Ontology	GO:0005694	2	127	0.244375	PUM3|CLOCK
ADP binding	Gene Ontology	GO:0043531	1	38	0.249695	PPP5C
positive regulation of cytokinesis	Gene Ontology	GO:0032467	1	38	0.249695	KIF20B
protein O-linked glycosylation	Gene Ontology	GO:0006493	1	38	0.249695	GCNT3
cellular response to estradiol stimulus	Gene Ontology	GO:0071392	1	38	0.249695	ESR1
frizzled binding	Gene Ontology	GO:0005109	1	38	0.249695	RYK
positive regulation of glucose import	Gene Ontology	GO:0046326	1	38	0.249695	FGF21
calcium-dependent cell-cell adhesion via plasma membrane cell adhesion molecules	Gene Ontology	GO:0016339	1	38	0.249695	CDH9
voltage-gated calcium channel activity	Gene Ontology	GO:0005245	1	38	0.249695	TMC1
protein kinase B signaling	Gene Ontology	GO:0043491	1	38	0.249695	TSC2
post-translational protein modification	Gene Ontology	GO:0043687	4	342	0.249776	HIF3A|CAND1|TNC|FBXL16
cell cycle arrest	Gene Ontology	GO:0007050	2	130	0.252505	PKD1|KIF20B
embryonic limb morphogenesis	Gene Ontology	GO:0030326	1	39	0.255205	MBNL1
nucleotide-excision repair	Gene Ontology	GO:0006289	1	39	0.255205	SLX4
positive regulation of nitric oxide biosynthetic process	Gene Ontology	GO:0045429	1	39	0.255205	ASS1
negative regulation of signal transduction	Gene Ontology	GO:0009968	1	39	0.255205	SNX13
mediator complex	Gene Ontology	GO:0016592	1	39	0.255205	MED25
chondrocyte differentiation	Gene Ontology	GO:0002062	1	39	0.255205	NFIB
heart morphogenesis	Gene Ontology	GO:0003007	1	39	0.255205	ZMIZ1
mitotic metaphase plate congression	Gene Ontology	GO:0007080	1	39	0.255205	CHMP4C
cellular response to cadmium ion	Gene Ontology	GO:0071276	1	39	0.255205	PPP5C
anatomical structure morphogenesis	Gene Ontology	GO:0009653	2	131	0.255217	PKD1|RCN3
angiogenesis	Gene Ontology	GO:0001525	3	238	0.260358	HIF3A|RASIP1|TNFRSF12A
membrane organization	Gene Ontology	GO:0061024	2	133	0.260642	YWHAH|AP2A1
synaptic vesicle	Gene Ontology	GO:0008021	2	133	0.260642	SYNGR3|SVOP
neuron apoptotic process	Gene Ontology	GO:0051402	1	40	0.260674	GRIK2
establishment of protein localization	Gene Ontology	GO:0045184	1	40	0.260674	MDM2
negative regulation of interleukin-6 production	Gene Ontology	GO:0032715	1	40	0.260674	NLRC3
activation of JUN kinase activity	Gene Ontology	GO:0007257	1	40	0.260674	MAPK8IP3
photoreceptor connecting cilium	Gene Ontology	GO:0032391	1	40	0.260674	IFT140
immunological synapse	Gene Ontology	GO:0001772	1	40	0.260674	DLG1
mitotic cell cycle	Gene Ontology	GO:0000278	2	134	0.263355	PPP5C|PKMYT1
bicarbonate transport	Gene Ontology	GO:0015701	1	41	0.266102	SLC4A4
negative regulation of T cell proliferation	Gene Ontology	GO:0042130	1	41	0.266102	DLG1
histone H3 acetylation	Gene Ontology	GO:0043966	1	41	0.266102	NAA60
SH2 domain binding	Gene Ontology	GO:0042169	1	41	0.266102	SYNGR3
coreceptor activity	Gene Ontology	GO:0015026	1	41	0.266102	RGMB
response to nutrient levels	Gene Ontology	GO:0031667	1	41	0.266102	FGF21
potassium channel regulator activity	Gene Ontology	GO:0015459	1	41	0.266102	DLG1
negative regulation of viral genome replication	Gene Ontology	GO:0045071	1	41	0.266102	NAF1
activation of MAPKK activity	Gene Ontology	GO:0000186	1	42	0.271492	FRS2
branching involved in ureteric bud morphogenesis	Gene Ontology	GO:0001658	1	42	0.271492	DLG1
collagen catabolic process	Gene Ontology	GO:0030574	1	42	0.271492	MMP16
mRNA transport	Gene Ontology	GO:0051028	1	42	0.271492	BICD2
response to lipopolysaccharide	Gene Ontology	GO:0032496	2	137	0.271494	NOCT|GGT5
mRNA splicing, via spliceosome	Gene Ontology	GO:0000398	3	246	0.276165	DDX23|TRA2A|SF3A1
structural constituent of muscle	Gene Ontology	GO:0008307	1	43	0.276841	SMTN
positive chemotaxis	Gene Ontology	GO:0050918	1	43	0.276841	TSC2
regulation of G protein-coupled receptor signaling pathway	Gene Ontology	GO:0008277	1	43	0.276841	RIC8B
eye development	Gene Ontology	GO:0001654	1	43	0.276841	MEIS2
kinesin binding	Gene Ontology	GO:0019894	1	43	0.276841	MAPK8IP3
cation channel activity	Gene Ontology	GO:0005261	1	43	0.276841	TRPM6
fatty acid beta-oxidation	Gene Ontology	GO:0006635	1	43	0.276841	CPT1C
mitochondrial nucleoid	Gene Ontology	GO:0042645	1	43	0.276841	GRSF1
protein dimerization activity	Gene Ontology	GO:0046983	2	140	0.279631	HIF3A|CLOCK
regulation of phosphoprotein phosphatase activity	Gene Ontology	GO:0043666	1	44	0.282152	RCN3
protein K63-linked ubiquitination	Gene Ontology	GO:0070534	1	44	0.282152	STUB1
negative regulation of cell adhesion	Gene Ontology	GO:0007162	1	44	0.282152	TNC
cell cortex	Gene Ontology	GO:0005938	2	142	0.285052	RIC8B|SPIRE2
neurogenesis	Gene Ontology	GO:0022008	1	45	0.287424	RYK
gluconeogenesis	Gene Ontology	GO:0006094	1	45	0.287424	CRY1
negative regulation of osteoblast differentiation	Gene Ontology	GO:0045668	1	45	0.287424	NOCT
positive regulation of phagocytosis	Gene Ontology	GO:0050766	1	45	0.287424	BCR
microtubule binding	Gene Ontology	GO:0008017	3	252	0.288083	PPP5C|CCDC66|KIF20B
DNA-binding transcription repressor activity, RNA polymerase II-specific	Gene Ontology	GO:0001227	3	253	0.290073	IRF3|BACH2|ZNF205
forebrain development	Gene Ontology	GO:0030900	1	46	0.292657	FRS2
outflow tract morphogenesis	Gene Ontology	GO:0003151	1	46	0.292657	NPY5R
protein peptidyl-prolyl isomerization	Gene Ontology	GO:0000413	1	46	0.292657	PPID
neural crest cell migration	Gene Ontology	GO:0001755	1	46	0.292657	SEMA6D
hormone-mediated signaling pathway	Gene Ontology	GO:0009755	1	46	0.292657	RXFP1
peptidyl-prolyl cis-trans isomerase activity	Gene Ontology	GO:0003755	1	46	0.292657	PPID
lactation	Gene Ontology	GO:0007595	1	46	0.292657	CSN3
positive regulation of canonical Wnt signaling pathway	Gene Ontology	GO:0090263	2	145	0.293175	RSPO2|AXIN1
collagen-containing extracellular matrix	Gene Ontology	GO:0062023	4	370	0.29502	ASPN|BCAT2|TNC|OMD
DNA-binding transcription factor activity	Gene Ontology	GO:0003700	6	607	0.295487	ESR1|ZNF174|BACH2|CLOCK|AHR|ZSCAN10
transmembrane signaling receptor activity	Gene Ontology	GO:0004888	2	146	0.29588	RYK|BCAT2
positive regulation of cell division	Gene Ontology	GO:0051781	1	47	0.297852	PDGFC
visual learning	Gene Ontology	GO:0008542	1	47	0.297852	MEIS2
negative regulation of BMP signaling pathway	Gene Ontology	GO:0030514	1	47	0.297852	LEMD3
bone development	Gene Ontology	GO:0060348	1	47	0.297852	PDGFC
negative regulation of Wnt signaling pathway	Gene Ontology	GO:0030178	1	47	0.297852	TSC2
endosome to lysosome transport	Gene Ontology	GO:0008333	1	47	0.297852	MGRN1
positive regulation of pathway-restricted SMAD protein phosphorylation	Gene Ontology	GO:0010862	1	48	0.303009	MSTN
protein dephosphorylation	Gene Ontology	GO:0006470	2	149	0.303986	DLG1|PPP5C
MAPK cascade	Gene Ontology	GO:0000165	3	261	0.306028	DLG1|PPP5C|FRS2
negative regulation of tumor necrosis factor production	Gene Ontology	GO:0032720	1	49	0.308128	NLRC3
kinesin complex	Gene Ontology	GO:0005871	1	49	0.308128	KIF20B
establishment or maintenance of cell polarity	Gene Ontology	GO:0007163	1	49	0.308128	DLG1
regulation of cell adhesion	Gene Ontology	GO:0030155	1	49	0.308128	PKD1
cholesterol binding	Gene Ontology	GO:0015485	1	49	0.308128	OSBP2
lipid binding	Gene Ontology	GO:0008289	2	151	0.309381	PPP5C|OSBP2
protein localization to plasma membrane	Gene Ontology	GO:0072659	2	152	0.312076	DLG1|HYCC1
cognition	Gene Ontology	GO:0050890	1	50	0.313209	SOBP
regulation of synaptic plasticity	Gene Ontology	GO:0048167	1	50	0.313209	YWHAH
interstrand cross-link repair	Gene Ontology	GO:0036297	1	50	0.313209	SLX4
U2-type precatalytic spliceosome	Gene Ontology	GO:0071005	1	50	0.313209	SF3A1
regulation of synaptic vesicle exocytosis	Gene Ontology	GO:2000300	1	50	0.313209	ADORA2A
protein-containing complex	Gene Ontology	GO:0032991	6	623	0.315858	RASIP1|ESR1|PPP5C|AHR|MDM2|BCR
positive regulation of actin filament polymerization	Gene Ontology	GO:0030838	1	51	0.318254	DLG1
repressing transcription factor binding	Gene Ontology	GO:0070491	1	51	0.318254	ESR1
stem cell population maintenance	Gene Ontology	GO:0019827	1	51	0.318254	EIF4ENIF1
methyltransferase activity	Gene Ontology	GO:0008168	1	51	0.318254	TRMT11
spindle assembly	Gene Ontology	GO:0051225	1	52	0.323261	KASH5
chromosome, centromeric region	Gene Ontology	GO:0000775	1	52	0.323261	CENPP
ribosome binding	Gene Ontology	GO:0043022	1	52	0.323261	ZNF598
nuclear receptor transcription coactivator activity	Gene Ontology	GO:0030374	1	52	0.323261	ZMIZ1
positive regulation of fat cell differentiation	Gene Ontology	GO:0045600	1	52	0.323261	NOCT
serine-type peptidase activity	Gene Ontology	GO:0008236	1	52	0.323261	PRSS21
cellular response to lipopolysaccharide	Gene Ontology	GO:0071222	2	158	0.328191	ASS1|BCR
mRNA processing	Gene Ontology	GO:0006397	2	158	0.328191	MBNL1|SF3A1
sensory perception of pain	Gene Ontology	GO:0019233	1	53	0.328232	NMU
keratinocyte differentiation	Gene Ontology	GO:0030216	1	53	0.328232	BCR
negative regulation of protein ubiquitination	Gene Ontology	GO:0031397	1	53	0.328232	CRY1
cellular defense response	Gene Ontology	GO:0006968	1	53	0.328232	ADORA2A
positive regulation of protein kinase activity	Gene Ontology	GO:0045860	1	53	0.328232	VLDLR
regulation of catalytic activity	Gene Ontology	GO:0050790	1	53	0.328232	DNAJA3
protein K48-linked ubiquitination	Gene Ontology	GO:0070936	1	54	0.333167	HACE1
antimicrobial humoral response	Gene Ontology	GO:0019730	1	54	0.333167	LYZ
transmembrane receptor protein tyrosine kinase activity	Gene Ontology	GO:0004714	1	54	0.333167	RYK
positive regulation of protein-containing complex assembly	Gene Ontology	GO:0031334	1	54	0.333167	PIH1D1
cleavage furrow	Gene Ontology	GO:0032154	1	54	0.333167	SPIRE2
cytoskeletal protein binding	Gene Ontology	GO:0008092	1	54	0.333167	DLG1
response to ischemia	Gene Ontology	GO:0002931	1	54	0.333167	STUB1
midbody	Gene Ontology	GO:0030496	2	160	0.333541	CHMP4C|KIF20B
negative regulation of cell population proliferation	Gene Ontology	GO:0008285	4	394	0.334573	DNAJA3|FUZ|TSC2|ADORA2A
peptidyl-serine phosphorylation	Gene Ontology	GO:0018105	2	161	0.336211	PKD1|GSK3A
early endosome membrane	Gene Ontology	GO:0031901	2	161	0.336211	BAIAP3|SNX13
IRE1-mediated unfolded protein response	Gene Ontology	GO:0036498	1	55	0.338065	GSK3A
ciliary membrane	Gene Ontology	GO:0060170	1	55	0.338065	PKD1
mitochondrial large ribosomal subunit	Gene Ontology	GO:0005762	1	55	0.338065	MRPL28
damaged DNA binding	Gene Ontology	GO:0003684	1	55	0.338065	CREBBP
phosphatidylinositol-mediated signaling	Gene Ontology	GO:0048015	1	55	0.338065	PIK3C2G
cis-regulatory region sequence-specific DNA binding	Gene Ontology	GO:0000987	1	55	0.338065	AHR
tertiary granule lumen	Gene Ontology	GO:1904724	1	55	0.338065	LYZ
positive regulation of protein localization to plasma membrane	Gene Ontology	GO:1903078	1	55	0.338065	DLG1
positive regulation of endothelial cell migration	Gene Ontology	GO:0010595	1	55	0.338065	RRAS
regulation of cyclin-dependent protein serine/threonine kinase activity	Gene Ontology	GO:0000079	1	55	0.338065	PKMYT1
receptor-mediated endocytosis	Gene Ontology	GO:0006898	2	163	0.341543	AP2A1|VLDLR
phosphatase activity	Gene Ontology	GO:0016791	1	56	0.342927	PPP5C
protein processing	Gene Ontology	GO:0016485	1	56	0.342927	MMP16
DNA damage response, signal transduction by p53 class mediator resulting in cell cycle arrest	Gene Ontology	GO:0006977	1	56	0.342927	MDM2
retina development in camera-type eye	Gene Ontology	GO:0060041	1	56	0.342927	SLC4A4
peroxisomal membrane	Gene Ontology	GO:0005778	1	57	0.347754	DECR2
axon cytoplasm	Gene Ontology	GO:1904115	1	57	0.347754	MAPK8IP3
Rac GTPase binding	Gene Ontology	GO:0048365	1	57	0.347754	HACE1
phospholipid metabolic process	Gene Ontology	GO:0006644	1	57	0.347754	PLA2G3
proteasome complex	Gene Ontology	GO:0000502	1	57	0.347754	TXNL1
RNA export from nucleus	Gene Ontology	GO:0006405	1	57	0.347754	THOC6
positive regulation of protein kinase B signaling	Gene Ontology	GO:0051897	2	166	0.349514	ESR1|FRS2
mitochondrial outer membrane	Gene Ontology	GO:0005741	2	166	0.349514	CPT1C|ASS1
RNA processing	Gene Ontology	GO:0006396	1	58	0.352546	DEDD2
DNA helicase activity	Gene Ontology	GO:0003678	1	58	0.352546	DHX36
positive regulation of smooth muscle cell proliferation	Gene Ontology	GO:0048661	1	58	0.352546	NPY5R
positive regulation of autophagy	Gene Ontology	GO:0010508	1	58	0.352546	GSK3A
clathrin-coated pit	Gene Ontology	GO:0005905	1	58	0.352546	VLDLR
sequence-specific DNA binding	Gene Ontology	GO:0043565	4	405	0.352802	ZNF174|ZSCAN10|IRF3|CLOCK
cytoskeleton	Gene Ontology	GO:0005856	4	406	0.35446	ERC2|FUZ|SMTN|SPIRE2
negative regulation of neuron differentiation	Gene Ontology	GO:0045665	1	59	0.357302	EIF4ENIF1
O-glycan processing	Gene Ontology	GO:0016266	1	59	0.357302	GCNT3
RNA polymerase II activating transcription factor binding	Gene Ontology	GO:0001102	1	59	0.357302	CREBBP
photoreceptor inner segment	Gene Ontology	GO:0001917	1	59	0.357302	CCDC66
cellular response to growth factor stimulus	Gene Ontology	GO:0071363	1	59	0.357302	MDM2
mRNA 3'-end processing	Gene Ontology	GO:0031124	1	59	0.357302	THOC6
positive regulation of epithelial cell proliferation	Gene Ontology	GO:0050679	1	59	0.357302	CYP7B1
protein homotetramerization	Gene Ontology	GO:0051289	1	59	0.357302	UPB1
protein autophosphorylation	Gene Ontology	GO:0046777	2	170	0.360091	DAPK2|BCR
axon terminus	Gene Ontology	GO:0043679	1	60	0.362024	FLRT3
scaffold protein binding	Gene Ontology	GO:0097110	1	60	0.362024	MDM2
voltage-gated potassium channel activity	Gene Ontology	GO:0005249	1	60	0.362024	KCNV2
cellular response to glucose stimulus	Gene Ontology	GO:0071333	1	60	0.362024	FGF21
adenylate cyclase-inhibiting G protein-coupled receptor signaling pathway	Gene Ontology	GO:0007193	1	60	0.362024	ADCY9
response to glucocorticoid	Gene Ontology	GO:0051384	1	60	0.362024	PAPPA
methylation	Gene Ontology	GO:0032259	1	60	0.362024	CARNMT1
cartilage development	Gene Ontology	GO:0051216	1	60	0.362024	PKD1
phagocytosis	Gene Ontology	GO:0006909	1	60	0.362024	ADORA2A
syntaxin binding	Gene Ontology	GO:0019905	1	60	0.362024	BAIAP3
cellular protein localization	Gene Ontology	GO:0034613	1	60	0.362024	AHI1
carbohydrate binding	Gene Ontology	GO:0030246	2	172	0.365356	PKD1|ADGRL3
positive regulation of T cell proliferation	Gene Ontology	GO:0042102	1	61	0.366711	DNAJA3
peptide binding	Gene Ontology	GO:0042277	1	61	0.366711	GPR149
adenylate cyclase-modulating G protein-coupled receptor signaling pathway	Gene Ontology	GO:0007188	1	61	0.366711	ADORA2A
response to wounding	Gene Ontology	GO:0009611	1	61	0.366711	TNC
positive regulation of MAP kinase activity	Gene Ontology	GO:0043406	1	61	0.366711	PDGFC
translation	Gene Ontology	GO:0006412	2	173	0.367982	NAF1|GGT5
trans-Golgi network	Gene Ontology	GO:0005802	2	174	0.370605	RNF215|CORO7
single fertilization	Gene Ontology	GO:0007338	1	62	0.371364	IZUMO1
protein serine/threonine phosphatase activity	Gene Ontology	GO:0004722	1	62	0.371364	PPP5C
specific granule lumen	Gene Ontology	GO:0035580	1	62	0.371364	LYZ
cis-Golgi network	Gene Ontology	GO:0005801	1	62	0.371364	LIMK2
focal adhesion	Gene Ontology	GO:0005925	4	418	0.37435	RRAS|FLRT3|XIRP2|TNC
somatic stem cell population maintenance	Gene Ontology	GO:0035019	1	63	0.375983	ZSCAN10
metallopeptidase activity	Gene Ontology	GO:0008237	1	63	0.375983	PAPPA
regulation of translation	Gene Ontology	GO:0006417	1	63	0.375983	PUM3
heart looping	Gene Ontology	GO:0001947	1	63	0.375983	AHI1
synapse	Gene Ontology	GO:0045202	4	420	0.377662	HTR7|MDM2|CALB1|NPY5R
SCF ubiquitin ligase complex	Gene Ontology	GO:0019005	1	64	0.380567	FBXL16
SNARE binding	Gene Ontology	GO:0000149	1	64	0.380567	BAIAP3
protein targeting to peroxisome	Gene Ontology	GO:0006625	1	64	0.380567	DECR2
manganese ion binding	Gene Ontology	GO:0030145	1	64	0.380567	XPNPEP1
double-strand break repair	Gene Ontology	GO:0006302	1	64	0.380567	EME2
response to insulin	Gene Ontology	GO:0032868	1	65	0.385119	CRY1
G protein-coupled receptor signaling pathway, coupled to cyclic nucleotide second messenger	Gene Ontology	GO:0007187	1	65	0.385119	HTR7
I-kappaB kinase/NF-kappaB signaling	Gene Ontology	GO:0007249	1	65	0.385119	NLRC3
peptidyl-threonine phosphorylation	Gene Ontology	GO:0018107	1	65	0.385119	GSK3A
meiotic cell cycle	Gene Ontology	GO:0051321	1	65	0.385119	PKMYT1
rhythmic process	Gene Ontology	GO:0048511	1	66	0.389637	CREBBP
hematopoietic progenitor cell differentiation	Gene Ontology	GO:0002244	1	66	0.389637	CIAO3
type I interferon signaling pathway	Gene Ontology	GO:0060337	1	66	0.389637	IRF3
roof of mouth development	Gene Ontology	GO:0060021	1	66	0.389637	NPRL3
cadherin binding	Gene Ontology	GO:0045296	3	305	0.393663	DLG1|CDH9|TBC1D10A
protein stabilization	Gene Ontology	GO:0050821	2	183	0.394	TELO2|CSN3
cellular response to retinoic acid	Gene Ontology	GO:0071300	1	67	0.394122	TNC
cellular response to drug	Gene Ontology	GO:0035690	1	67	0.394122	FGF21
extrinsic component of membrane	Gene Ontology	GO:0019898	1	67	0.394122	INPP5J
collagen binding	Gene Ontology	GO:0005518	1	67	0.394122	ASPN
microtubule motor activity	Gene Ontology	GO:0003777	1	67	0.394122	KIF20B
G protein-coupled receptor binding	Gene Ontology	GO:0001664	1	67	0.394122	STUB1
epithelial cell differentiation	Gene Ontology	GO:0030855	1	68	0.398574	PIH1D1
response to nutrient	Gene Ontology	GO:0007584	1	68	0.398574	ASS1
stress fiber	Gene Ontology	GO:0001725	1	69	0.402993	XIRP2
electron transport chain	Gene Ontology	GO:0022900	1	69	0.402993	ETFDH
microvillus	Gene Ontology	GO:0005902	1	70	0.40738	TBC1D10A
canonical Wnt signaling pathway	Gene Ontology	GO:0060070	1	70	0.40738	RYK
positive regulation of protein binding	Gene Ontology	GO:0032092	1	70	0.40738	PKD1
regulation of GTPase activity	Gene Ontology	GO:0043087	1	71	0.411735	RASIP1
intercellular bridge	Gene Ontology	GO:0045171	1	71	0.411735	KIF20B
regulation of insulin secretion	Gene Ontology	GO:0050796	1	71	0.411735	CLOCK
interferon-gamma-mediated signaling pathway	Gene Ontology	GO:0060333	1	71	0.411735	IRF3
negative regulation of protein phosphorylation	Gene Ontology	GO:0001933	1	71	0.411735	PPP5C
ubiquitin-dependent ERAD pathway	Gene Ontology	GO:0030433	1	71	0.411735	STUB1
positive regulation of kinase activity	Gene Ontology	GO:0033674	1	72	0.416058	RYK
leukocyte migration	Gene Ontology	GO:0050900	2	192	0.416994	VPREB1|VPREB3
Ras protein signal transduction	Gene Ontology	GO:0007265	1	73	0.42035	RRAS
GDP binding	Gene Ontology	GO:0019003	1	73	0.42035	RRAS
mRNA 3'-UTR binding	Gene Ontology	GO:0003730	1	73	0.42035	DHX36
autophagosome	Gene Ontology	GO:0005776	1	73	0.42035	RUFY3
electron transfer activity	Gene Ontology	GO:0009055	1	74	0.42461	ETFDH
defense response	Gene Ontology	GO:0006952	1	74	0.42461	NAF1
response to endoplasmic reticulum stress	Gene Ontology	GO:0034976	1	75	0.428838	PDIA2
regulation of actin cytoskeleton organization	Gene Ontology	GO:0032956	1	75	0.428838	ODAM
cell body	Gene Ontology	GO:0044297	1	76	0.433036	MAPK8IP3
cellular oxidant detoxification	Gene Ontology	GO:0098869	1	76	0.433036	HBZ
virus receptor activity	Gene Ontology	GO:0001618	1	76	0.433036	CLDN6
RNA polymerase II transcription regulatory region sequence-specific DNA binding	Gene Ontology	GO:0000977	3	327	0.436546	GLIS2|GLIS3|ZNF205
ossification	Gene Ontology	GO:0001503	1	77	0.437203	DHX36
negative regulation of protein binding	Gene Ontology	GO:0032091	1	77	0.437203	STUB1
protein localization	Gene Ontology	GO:0008104	1	77	0.437203	TSC2
calcium-dependent protein binding	Gene Ontology	GO:0048306	1	78	0.44134	VLDLR
protein import into nucleus	Gene Ontology	GO:0006606	1	79	0.445446	TSC2
ubiquitin binding	Gene Ontology	GO:0043130	1	79	0.445446	MDM2
multicellular organism development	Gene Ontology	GO:0007275	4	462	0.446513	CDH9|NOSIP|RYK|AXIN1
biological_process	Gene Ontology	GO:0008150	5	594	0.448499	FAM234A|ZNF200|RPUSD1|XIRP2|PGAP6
amyloid-beta binding	Gene Ontology	GO:0001540	1	80	0.449522	GRIA2
negative regulation of NF-kappaB transcription factor activity	Gene Ontology	GO:0032088	1	80	0.449522	NLRC3
positive regulation of JNK cascade	Gene Ontology	GO:0046330	1	80	0.449522	AXIN1
defense response to Gram-negative bacterium	Gene Ontology	GO:0050829	1	81	0.453568	LYZ
cell morphogenesis	Gene Ontology	GO:0000902	1	81	0.453568	CDH9
receptor complex	Gene Ontology	GO:0043235	2	207	0.454307	VLDLR|RYK
actin filament binding	Gene Ontology	GO:0051015	2	208	0.456746	XIRP2|CORO7
calcium-mediated signaling	Gene Ontology	GO:0019722	1	82	0.457585	RCN3
neurotransmitter receptor activity	Gene Ontology	GO:0030594	1	82	0.457585	HTR7
memory	Gene Ontology	GO:0007613	1	82	0.457585	VLDLR
defense response to bacterium	Gene Ontology	GO:0042742	2	209	0.459179	ANKRD17|LYZ
ion transmembrane transport	Gene Ontology	GO:0034220	2	209	0.459179	GRIA2|GRIK2
phosphatidylinositol-4,5-bisphosphate binding	Gene Ontology	GO:0005546	1	83	0.461572	STXBP6
nucleosome assembly	Gene Ontology	GO:0006334	1	83	0.461572	NAA60
regulation of protein stability	Gene Ontology	GO:0031647	1	83	0.461572	STUB1
negative regulation of gene expression	Gene Ontology	GO:0010629	2	210	0.461606	NOCT|ESR1
retrograde vesicle-mediated transport, Golgi to endoplasmic reticulum	Gene Ontology	GO:0006890	1	84	0.46553	BICD2
cholesterol homeostasis	Gene Ontology	GO:0042632	1	84	0.46553	CYP7B1
spermatid development	Gene Ontology	GO:0007286	1	84	0.46553	OSBP2
multicellular organism growth	Gene Ontology	GO:0035264	1	84	0.46553	SELENOM
positive regulation of nucleic acid-templated transcription	Gene Ontology	GO:1903508	1	84	0.46553	ZMIZ1
female pregnancy	Gene Ontology	GO:0007565	1	84	0.46553	PAPPA
Schaffer collateral - CA1 synapse	Gene Ontology	GO:0098685	1	84	0.46553	BCR
BMP signaling pathway	Gene Ontology	GO:0030509	1	85	0.469459	RGMB
voltage-gated potassium channel complex	Gene Ontology	GO:0008076	1	85	0.469459	KCNV2
positive regulation of phosphatidylinositol 3-kinase signaling	Gene Ontology	GO:0014068	1	86	0.47336	PDGFC
mitochondrial translational termination	Gene Ontology	GO:0070126	1	86	0.47336	MRPL28
mitochondrial translational elongation	Gene Ontology	GO:0070125	1	86	0.47336	MRPL28
insulin receptor signaling pathway	Gene Ontology	GO:0008286	1	86	0.47336	GSK3A
ephrin receptor signaling pathway	Gene Ontology	GO:0048013	1	86	0.47336	AP2A1
actin filament	Gene Ontology	GO:0005884	1	87	0.477231	DNAJA3
recycling endosome membrane	Gene Ontology	GO:0055038	1	87	0.477231	BAIAP3
neutrophil degranulation	Gene Ontology	GO:0043312	4	482	0.478517	LYZ|DERA|CAND1|HMOX2
Wnt signaling pathway, planar cell polarity pathway	Gene Ontology	GO:0060071	1	89	0.48489	AP2A1
Golgi cisterna membrane	Gene Ontology	GO:0032580	1	89	0.48489	HACE1
viral entry into host cell	Gene Ontology	GO:0046718	1	89	0.48489	CLDN6
wound healing	Gene Ontology	GO:0042060	1	89	0.48489	TNC
protein tyrosine kinase activity	Gene Ontology	GO:0004713	1	89	0.48489	RYK
cysteine-type endopeptidase activity	Gene Ontology	GO:0004197	1	89	0.48489	USP38
azurophil granule lumen	Gene Ontology	GO:0035578	1	90	0.488677	LYZ
specific granule membrane	Gene Ontology	GO:0035579	1	91	0.492436	HMOX2
xenobiotic metabolic process	Gene Ontology	GO:0006805	1	91	0.492436	AHR
mitochondrion organization	Gene Ontology	GO:0007005	1	91	0.492436	DNAJA3
protein glycosylation	Gene Ontology	GO:0006486	1	91	0.492436	MAN1A1
cell-cell signaling	Gene Ontology	GO:0007267	2	224	0.494896	ADORA2A|FGF21
transport vesicle	Gene Ontology	GO:0030133	1	92	0.496168	SSPN
regulation of lipid metabolic process	Gene Ontology	GO:0019216	1	92	0.496168	CREBBP
SCF-dependent proteasomal ubiquitin-dependent protein catabolic process	Gene Ontology	GO:0031146	1	92	0.496168	FBXL16
trans-Golgi network membrane	Gene Ontology	GO:0032588	1	93	0.499873	BAIAP3
positive regulation of cell migration	Gene Ontology	GO:0030335	2	227	0.501859	SEMA6D|PDGFC
lysosomal lumen	Gene Ontology	GO:0043202	1	94	0.50355	OMD
ATPase activity	Gene Ontology	GO:0016887	2	229	0.506467	PMS1|KIF20B
cellular response to interferon-gamma	Gene Ontology	GO:0071346	1	95	0.507201	ASS1
anterior/posterior pattern specification	Gene Ontology	GO:0009952	1	96	0.510824	GRSF1
cell migration	Gene Ontology	GO:0016477	2	232	0.513326	GSK3A|PIK3C2G
defense response to Gram-positive bacterium	Gene Ontology	GO:0050830	1	97	0.514422	LYZ
kinase binding	Gene Ontology	GO:0019900	1	97	0.514422	STUB1
cellular response to insulin stimulus	Gene Ontology	GO:0032869	1	97	0.514422	GSK3A
cellular calcium ion homeostasis	Gene Ontology	GO:0006874	1	98	0.517992	GRIK2
antigen processing and presentation of exogenous peptide antigen via MHC class II	Gene Ontology	GO:0019886	1	98	0.517992	AP2A1
GTP binding	Gene Ontology	GO:0005525	3	373	0.522049	RRAS|GUCY1B1|SRL
membrane raft	Gene Ontology	GO:0045121	2	237	0.524618	DLG1|RGMB
ion transport	Gene Ontology	GO:0006811	1	100	0.525056	SLC17A7
G1/S transition of mitotic cell cycle	Gene Ontology	GO:0000082	1	100	0.525056	BCAT1
PML body	Gene Ontology	GO:0016605	1	101	0.528548	EIF4ENIF1
chaperone binding	Gene Ontology	GO:0051087	1	104	0.538874	STUB1
motile cilium	Gene Ontology	GO:0031514	1	104	0.538874	PKD1
axoneme	Gene Ontology	GO:0005930	1	105	0.542266	IFT140
muscle contraction	Gene Ontology	GO:0006936	1	105	0.542266	SSPN
mitochondrial inner membrane	Gene Ontology	GO:0005743	3	385	0.543186	NME4|MRPL28|TRAP1
transcription coactivator activity	Gene Ontology	GO:0003713	2	248	0.548834	ZMIZ1|CREBBP
external side of plasma membrane	Gene Ontology	GO:0009897	3	392	0.555264	GRIA2|TMC1|BCAT2
positive regulation of MAPK cascade	Gene Ontology	GO:0043410	1	109	0.555585	RYK
integral component of endoplasmic reticulum membrane	Gene Ontology	GO:0030176	1	109	0.555585	CPT1C
neuron migration	Gene Ontology	GO:0001764	1	110	0.558854	ADGRL3
Notch signaling pathway	Gene Ontology	GO:0007219	1	110	0.558854	CREBBP
mitochondrial membrane	Gene Ontology	GO:0031966	1	111	0.562099	ETFDH
regulation of mRNA stability	Gene Ontology	GO:0043488	1	111	0.562099	DHX36
positive regulation of DNA-binding transcription factor activity	Gene Ontology	GO:0051091	1	112	0.565321	ESR1
stimulatory C-type lectin receptor signaling pathway	Gene Ontology	GO:0002223	1	112	0.565321	CREBBP
regulation of ion transmembrane transport	Gene Ontology	GO:0034765	1	113	0.568519	KCNV2
glucose homeostasis	Gene Ontology	GO:0042593	1	115	0.574844	CRY1
Golgi organization	Gene Ontology	GO:0007030	1	115	0.574844	HACE1
intermediate filament	Gene Ontology	GO:0005882	1	117	0.581077	ADORA2A
chemotaxis	Gene Ontology	GO:0006935	1	119	0.587218	PIK3C2G
spindle	Gene Ontology	GO:0005819	1	122	0.596263	SPECC1L
potassium ion transmembrane transport	Gene Ontology	GO:0071805	1	123	0.599234	KCNV2
carbohydrate metabolic process	Gene Ontology	GO:0005975	1	123	0.599234	GCNT3
activation of MAPK activity	Gene Ontology	GO:0000187	1	123	0.599234	FRS2
peptidyl-tyrosine phosphorylation	Gene Ontology	GO:0018108	1	124	0.602183	RYK
platelet degranulation	Gene Ontology	GO:0002576	1	124	0.602183	PCDH7
endomembrane system	Gene Ontology	GO:0012505	1	125	0.605111	FRS2
cellular response to tumor necrosis factor	Gene Ontology	GO:0071356	1	125	0.605111	ASS1
autophagy	Gene Ontology	GO:0006914	1	126	0.608017	WDR24
cell projection	Gene Ontology	GO:0042995	1	127	0.610901	FUZ
recycling endosome	Gene Ontology	GO:0055037	1	127	0.610901	PLA2G3
fibrillar center	Gene Ontology	GO:0001650	1	129	0.616607	NFIB
regulation of signal transduction by p53 class mediator	Gene Ontology	GO:1901796	1	131	0.62223	MDM2
positive regulation of angiogenesis	Gene Ontology	GO:0045766	1	131	0.62223	RRAS
SH3 domain binding	Gene Ontology	GO:0017124	1	131	0.62223	INPP5J
extracellular matrix structural constituent	Gene Ontology	GO:0005201	1	137	0.638609	TNC
skeletal system development	Gene Ontology	GO:0001501	1	137	0.638609	MMP16
neuron differentiation	Gene Ontology	GO:0030182	1	139	0.64391	RYK
protein heterodimerization activity	Gene Ontology	GO:0046982	2	297	0.645974	AHR|YWHAH
late endosome	Gene Ontology	GO:0005770	1	140	0.646532	RUFY3
integrin binding	Gene Ontology	GO:0005178	1	142	0.651717	ECM2
cell population proliferation	Gene Ontology	GO:0008283	1	142	0.651717	NAA60
cytoplasmic vesicle membrane	Gene Ontology	GO:0030659	1	144	0.656826	SPIRE2
sensory perception of sound	Gene Ontology	GO:0007605	1	144	0.656826	SOBP
nucleic acid binding	Gene Ontology	GO:0003676	1	145	0.659353	POLR3K
regulation of cell shape	Gene Ontology	GO:0008360	1	150	0.67171	DLG1
GTPase activity	Gene Ontology	GO:0003924	2	320	0.685549	RRAS|GNG13
structural constituent of ribosome	Gene Ontology	GO:0003735	1	158	0.69056	MRPL28
positive regulation of NF-kappaB transcription factor activity	Gene Ontology	GO:0051092	1	159	0.692839	CLOCK
negative regulation of apoptotic process	Gene Ontology	GO:0043066	3	487	0.699058	AHI1|THOC6|NPY5R
histone binding	Gene Ontology	GO:0042393	1	163	0.701789	PIH1D1
structural molecule activity	Gene Ontology	GO:0005198	1	168	0.712612	CLDN6
regulation of cell population proliferation	Gene Ontology	GO:0042127	1	169	0.714729	IL9R
blood coagulation	Gene Ontology	GO:0007596	1	173	0.723044	ADORA2A
cell division	Gene Ontology	GO:0051301	2	346	0.725851	SPECC1L|KIF20B
cytokine activity	Gene Ontology	GO:0005125	1	186	0.748433	MSTN
endoplasmic reticulum to Golgi vesicle-mediated transport	Gene Ontology	GO:0006888	1	188	0.752128	LMF1
transcription corepressor activity	Gene Ontology	GO:0003714	1	194	0.762891	CREBBP
innate immune response	Gene Ontology	GO:0045087	3	558	0.781451	ANKRD17|POLR3K|DHX36
visual perception	Gene Ontology	GO:0007601	1	206	0.783039	CNGB3
magnesium ion binding	Gene Ontology	GO:0000287	1	214	0.795513	DHX36
G protein-coupled receptor activity	Gene Ontology	GO:0004930	4	739	0.796327	RXFP1|HTR7|GPR149|ADGRL3
protein kinase activity	Gene Ontology	GO:0004672	1	216	0.798519	PKMYT1
endosome membrane	Gene Ontology	GO:0010008	1	220	0.804398	DRG1
immune response	Gene Ontology	GO:0006955	2	427	0.824391	VPREB1|VPREB3
cellular response to DNA damage stimulus	Gene Ontology	GO:0006974	1	248	0.841033	IRF3
cytokine-mediated signaling pathway	Gene Ontology	GO:0019221	1	282	0.876446	NUMBL
cell surface receptor signaling pathway	Gene Ontology	GO:0007166	1	286	0.880058	ADGRL3
endosome	Gene Ontology	GO:0005768	1	293	0.886126	RNF215
cell differentiation	Gene Ontology	GO:0030154	2	596	0.935044	CAND1|FGF21
cellular_component	Gene Ontology	GO:0005575	1	433	0.959765	RPUSD1
