# Supplementary material for: Phylogenetic Relations and High-Altitude Adaptation in Wild Boar (Sus scrofa), Identified Using Genome-Wide Data
Source: Animals (Basel). 2024 Oct 16;14(20):2984. doi: 10.3390/ani14202984 (PMC11503864; doi:10.3390/ani14202984)
Supplement: Supplementary file 1 [file animals-14-02984-s001.zip › Table S4.KEGG pathways enriched based on candidate genes overlapped by FST and XP-EHH.xlsx]

## Sheet: Sheet1
Table S4.KEGG pathways enriched based on candidate genes overlapped by FST and XP-EHH
ClassⅠ	ClassⅡ	Term	ID	Input number	Background number	P-Value	Input
Genetic Information Processing	Replication and repair	Fanconi anemia pathway	hsa03460	5	54	7.42967e-05	TELO2|REV3L|TOP3B|SLX4|EME2
Metabolism	Global and overview maps	Metabolic pathways	hsa01100	25	1433	8.4962e-05	GGT5|NMRK1|UPB1|GLS|ASS1|DERA|CARNMT1|GCNT3|PDE1A|INPP4B|PLA2G3|BCAT2|BCAT1|PIK3C2G|HIBCH|IPPK|MAN1A1|BDH1|NME4|INPP1|INPP5J|ADCY9|HMOX2|GUCY1B1|TKTL2
Organismal Systems	Nervous system	Glutamatergic synapse	hsa04724	6	114	0.000268449	GRIA2|GRIK2|SLC17A7|ADCY9|GNG13|GLS
Metabolism	Carbohydrate metabolism	Inositol phosphate metabolism	hsa00562	5	74	0.000296848	PIK3C2G|INPP5J|INPP1|IPPK|INPP4B
Metabolism	Metabolism of cofactors and vitamins	Pantothenate and CoA biosynthesis	hsa00770	3	19	0.000542522	UPB1|BCAT2|BCAT1
Organismal Systems	Excretory system	Endocrine and other factor-regulated calcium reabsorption	hsa04961	4	50	0.000672105	AP2A1|ADCY9|CALB1|ESR1
Environmental Information Processing	Signal transduction	Phosphatidylinositol signaling system	hsa04070	5	99	0.00104404	PIK3C2G|INPP5J|INPP1|IPPK|INPP4B
Organismal Systems	Digestive system	Bile secretion	hsa04976	4	72	0.00240403	SLC5A1|NCEH1|ADCY9|SLC4A4
Metabolism	Global and overview maps	Biosynthesis of amino acids	hsa01230	4	75	0.0027676	TKTL2|ASS1|BCAT2|BCAT1
Environmental Information Processing	Signaling molecules and interaction	Neuroactive ligand-receptor interaction	hsa04080	8	338	0.0042657	ADORA2A|NMU|HTR7|GRIA2|GRIK2|NPY5R|MCHR2|RXFP1
Human Diseases	Cancer: overview	Viral carcinogenesis	hsa05203	6	201	0.0044057	DLG1|DNAJA3|YWHAH|MDM2|IRF3|CREBBP
Environmental Information Processing	Signal transduction	cAMP signaling pathway	hsa04024	6	214	0.00589727	ADORA2A|GRIA2|CNGB3|ADCY9|RRAS|CREBBP
Metabolism	Amino acid metabolism	Valine, leucine and isoleucine degradation	hsa00280	3	48	0.00627363	HIBCH|BCAT1|BCAT2
Environmental Information Processing	Signal transduction	mTOR signaling pathway	hsa04150	5	153	0.00635454	TELO2|WDR24|TSC2|NPRL3|DEPDC5
Organismal Systems	Environmental adaptation	Circadian entrainment	hsa04713	4	97	0.0066362	GRIA2|GUCY1B1|ADCY9|GNG13
Organismal Systems	Digestive system	Mineral absorption	hsa04978	3	53	0.00812986	SLC5A1|TRPM6|HMOX2
Organismal Systems	Environmental adaptation	Thermogenesis	hsa04714	6	231	0.00836452	CPT1C|ADCY9|FRS2|COX18|TSC2|FGF21
Environmental Information Processing	Signal transduction	Ras signaling pathway	hsa04014	6	232	0.00852955	PDGFC|GNG13|RRAS|HTR7|PLA2G3|FGF21
Metabolism	Global and overview maps	2-Oxocarboxylic acid metabolism	hsa01210	2	18	0.00933796	BCAT2|BCAT1
Metabolism	Amino acid metabolism	Arginine biosynthesis	hsa00220	2	21	0.012256	GLS|ASS1
Human Diseases	Infectious disease: viral	Human papillomavirus infection	hsa05165	7	330	0.0126849	DLG1|IRF3|AXIN1|TNC|MDM2|TSC2|CREBBP
Organismal Systems	Endocrine system	Thyroid hormone signaling pathway	hsa04919	4	119	0.0130298	MDM2|TSC2|CREBBP|ESR1
Organismal Systems	Excretory system	Proximal tubule bicarbonate reclamation	hsa04964	2	23	0.0143938	SLC4A4|GLS
Cellular Processes	Cell growth and death	Cell cycle	hsa04110	4	124	0.0148856	MDM2|PKMYT1|YWHAH|CREBBP
Metabolism	Nucleotide metabolism	Purine metabolism	hsa00230	4	130	0.0173226	NME4|PDE1A|ADCY9|GUCY1B1
Organismal Systems	Nervous system	Dopaminergic synapse	hsa04728	4	131	0.0177515	GRIA2|CLOCK|GSK3A|GNG13
Environmental Information Processing	Signal transduction	PI3K-Akt signaling pathway	hsa04151	7	354	0.0178243	PDGFC|GNG13|YWHAH|TNC|MDM2|TSC2|FGF21
Human Diseases	Cancer: specific types	Melanoma	hsa05218	3	72	0.017894	MDM2|PDGFC|FGF21
Organismal Systems	Circulatory system	Vascular smooth muscle contraction	hsa04270	4	132	0.0181869	ADORA2A|ADCY9|GUCY1B1|PLA2G3
Human Diseases	Cancer: overview	Pathways in cancer	hsa05200	9	530	0.0188271	AXIN1|ESR1|ADCY9|GNG13|CREBBP|MDM2|DAPK2|BCR|FGF21
Genetic Information Processing	Folding, sorting and degradation	Ubiquitin mediated proteolysis	hsa04120	4	137	0.0204635	STUB1|HERC1|MDM2|MGRN1
Environmental Information Processing	Signal transduction	Rap1 signaling pathway	hsa04015	5	210	0.0216225	RRAS|ADORA2A|PDGFC|ADCY9|FGF21
Organismal Systems	Nervous system	Synaptic vesicle cycle	hsa04721	3	78	0.0219004	SLC17A7|AP2A1|UNC13C
Metabolism	Carbohydrate metabolism	Pentose phosphate pathway	hsa00030	2	30	0.0230125	TKTL2|DERA
Organismal Systems	Environmental adaptation	Circadian rhythm	hsa04710	2	31	0.0243804	CRY1|CLOCK
Environmental Information Processing	Signal transduction	Phospholipase D signaling pathway	hsa04072	4	148	0.026066	RRAS|PDGFC|TSC2|ADCY9
Organismal Systems	Nervous system	Retrograde endocannabinoid signaling	hsa04723	4	148	0.026066	GRIA2|SLC17A7|ADCY9|GNG13
Metabolism	Metabolism of other amino acids	beta-Alanine metabolism	hsa00410	2	33	0.0272129	UPB1|HIBCH
Human Diseases	Infectious disease: viral	Human cytomegalovirus infection	hsa05163	5	225	0.0278578	IRF3|MDM2|TSC2|ADCY9|GNG13
Cellular Processes	Cellular community - eukaryotes	Gap junction	hsa04540	3	88	0.0295751	PDGFC|ADCY9|GUCY1B1
Human Diseases	Endocrine and metabolic disease	Cushing syndrome	hsa04934	4	155	0.0300655	AHR|NCEH1|ADCY9|AXIN1
Organismal Systems	Nervous system	GABAergic synapse	hsa04727	3	89	0.0304109	GLS|ADCY9|GNG13
Organismal Systems	Digestive system	Salivary secretion	hsa04970	3	90	0.0312591	ADCY9|LYZ|GUCY1B1
Metabolism	Amino acid metabolism	Alanine, aspartate and glutamate metabolism	hsa00250	2	36	0.0316957	GLS|ASS1
Human Diseases	Substance dependence	Morphine addiction	hsa05032	3	91	0.0321196	PDE1A|ADCY9|GNG13
Cellular Processes	Cell growth and death	Cellular senescence	hsa04218	4	160	0.0331321	RRAS|MDM2|PPID|TSC2
Environmental Information Processing	Signal transduction	Wnt signaling pathway	hsa04310	4	160	0.0331321	RSPO2|CREBBP|AXIN1|RYK
Human Diseases	Cancer: specific types	Prostate cancer	hsa05215	3	97	0.03754	MDM2|PDGFC|CREBBP
Human Diseases	Substance dependence	Nicotine addiction	hsa05033	2	40	0.0380874	GRIA2|SLC17A7
Organismal Systems	Digestive system	Pancreatic secretion	hsa04972	3	98	0.0384861	SLC4A4|ADCY9|PLA2G3
Human Diseases	Drug resistance: antineoplastic	Endocrine resistance	hsa01522	3	98	0.0384861	MDM2|ADCY9|ESR1
Human Diseases	Cancer: specific types	Bladder cancer	hsa05219	2	41	0.039756	MDM2|DAPK2
Metabolism	Metabolism of other amino acids	D-Glutamine and D-glutamate metabolism	hsa00471	1	5	0.0432161	GLS
Organismal Systems	Endocrine system	Parathyroid hormone synthesis, secretion and action	hsa04928	3	106	0.0464861	MMP25|MMP16|ADCY9
Organismal Systems	Development and regeneration	Axon guidance	hsa04360	4	181	0.0479412	LIMK2|RRAS|SEMA6D|RYK
Environmental Information Processing	Signal transduction	Notch signaling pathway	hsa04330	2	48	0.0521729	CREBBP|NUMBL
Metabolism	Amino acid metabolism	Cysteine and methionine metabolism	hsa00270	2	49	0.0540464	BCAT2|BCAT1
Environmental Information Processing	Signal transduction	Calcium signaling pathway	hsa04020	4	193	0.0578011	HTR7|PDE1A|ADCY9|ADORA2A
Human Diseases	Cancer: overview	Proteoglycans in cancer	hsa05205	4	203	0.0667827	RRAS|MDM2|ESR1|FRS2
Metabolism	Nucleotide metabolism	Pyrimidine metabolism	hsa00240	2	57	0.0698444	UPB1|NME4
Environmental Information Processing	Signal transduction	MAPK signaling pathway	hsa04010	5	295	0.0711063	RRAS|PPP5C|FGF21|PDGFC|MAPK8IP3
Cellular Processes	Transport and catabolism	Autophagy - animal	hsa04140	3	128	0.0722765	RRAS|TSC2|DAPK2
Cellular Processes	Cell growth and death	Oocyte meiosis	hsa04114	3	128	0.0722765	YWHAH|ADCY9|PKMYT1
Human Diseases	Cancer: overview	MicroRNAs in cancer	hsa05206	5	299	0.0742983	MMP16|MDM2|GLS|CREBBP|TNC
Organismal Systems	Endocrine system	Relaxin signaling pathway	hsa04926	3	130	0.0748818	RXFP1|ADCY9|GNG13
Organismal Systems	Nervous system	Long-term depression	hsa04730	2	60	0.0761122	GRIA2|GUCY1B1
Human Diseases	Infectious disease: viral	Herpes simplex virus 1 infection	hsa05168	7	492	0.0763464	IRF3|ZNF205|ZNF527|ZNF200|ZNF484|ZNF383|TSC2
Cellular Processes	Cell motility	Regulation of actin cytoskeleton	hsa04810	4	214	0.0774475	LIMK2|RRAS|PDGFC|FGF21
Metabolism	Lipid metabolism	Synthesis and degradation of ketone bodies	hsa00072	1	10	0.0778042	BDH1
Genetic Information Processing	Transcription	Spliceosome	hsa03040	3	135	0.0815741	DDX23|TRA2A|SF3A1
Organismal Systems	Immune system	Cytosolic DNA-sensing pathway	hsa04623	2	63	0.0825504	IRF3|POLR3K
Metabolism	Lipid metabolism	Arachidonic acid metabolism	hsa00590	2	63	0.0825504	PLA2G3|GGT5
Environmental Information Processing	Signal transduction	Apelin signaling pathway	hsa04371	3	137	0.0843211	RRAS|ADCY9|GNG13
Metabolism	Metabolism of other amino acids	Taurine and hypotaurine metabolism	hsa00430	1	11	0.0845708	GGT5
Organismal Systems	Endocrine system	Cortisol synthesis and secretion	hsa04927	2	65	0.0869321	NCEH1|ADCY9
Organismal Systems	Nervous system	Long-term potentiation	hsa04720	2	67	0.0913819	GRIA2|CREBBP
Organismal Systems	Endocrine system	Renin secretion	hsa04924	2	69	0.095897	PDE1A|GUCY1B1
Human Diseases	Cancer: specific types	Breast cancer	hsa05224	3	147	0.0986313	FGF21|AXIN1|ESR1
Cellular Processes	Cell growth and death	p53 signaling pathway	hsa04115	2	72	0.102786	MDM2|TSC2
Human Diseases	Drug resistance: antineoplastic	Platinum drug resistance	hsa01524	2	73	0.105111	MDM2|REV3L
Environmental Information Processing	Signal transduction	Hippo signaling pathway	hsa04390	3	154	0.10919	DLG1|YWHAH|AXIN1
Cellular Processes	Transport and catabolism	Endocytosis	hsa04144	4	244	0.110494	MDM2|CHMP4C|AP2A1|DRG1
Human Diseases	Infectious disease: viral	Hepatitis C	hsa05160	3	155	0.110733	IRF3|YWHAH|CLDN6
Human Diseases	Cancer: specific types	Chronic myeloid leukemia	hsa05220	2	76	0.112173	MDM2|BCR
Metabolism	Xenobiotics biodegradation and metabolism	Drug metabolism - other enzymes	hsa00983	2	79	0.119353	UPB1|NME4
Metabolism	Lipid metabolism	Primary bile acid biosynthesis	hsa00120	1	17	0.124144	CYP7B1
Genetic Information Processing	Translation	RNA transport	hsa03013	3	165	0.12661	NUP35|THOC6|NUP42
Organismal Systems	Sensory system	Taste transduction	hsa04742	2	83	0.129098	PDE1A|GNG13
Cellular Processes	Cellular community - eukaryotes	Tight junction	hsa04530	3	170	0.134838	DLG1|MPDZ|CLDN6
Organismal Systems	Aging	Longevity regulating pathway	hsa04211	2	89	0.144043	TSC2|ADCY9
Environmental Information Processing	Signal transduction	TGF-beta signaling pathway	hsa04350	2	94	0.156757	RGMB|CREBBP
Metabolism	Amino acid metabolism	Histidine metabolism	hsa00340	1	23	0.162012	CARNMT1
Human Diseases	Infectious disease: viral	Kaposi sarcoma-associated herpesvirus infection	hsa05167	3	186	0.162322	IRF3|CREBBP|GNG13
Organismal Systems	Immune system	Chemokine signaling pathway	hsa04062	3	190	0.16944	GSK3A|ADCY9|GNG13
Organismal Systems	Endocrine system	Progesterone-mediated oocyte maturation	hsa04914	2	99	0.169672	ADCY9|PKMYT1
Human Diseases	Cancer: overview	Choline metabolism in cancer	hsa05231	2	99	0.169672	PDGFC|TSC2
Metabolism	Lipid metabolism	alpha-Linolenic acid metabolism	hsa00592	1	25	0.174269	PLA2G3
Organismal Systems	Endocrine system	Melanogenesis	hsa04916	2	101	0.174888	ADCY9|CREBBP
Organismal Systems	Immune system	C-type lectin receptor signaling pathway	hsa04625	2	104	0.182759	RRAS|MDM2
Organismal Systems	Endocrine system	Glucagon signaling pathway	hsa04922	2	106	0.188034	CPT1C|CREBBP
Metabolism	Carbohydrate metabolism	Butanoate metabolism	hsa00650	1	28	0.192319	BDH1
Metabolism	Lipid metabolism	Linoleic acid metabolism	hsa00591	1	29	0.198248	PLA2G3
Organismal Systems	Nervous system	Cholinergic synapse	hsa04725	2	112	0.203979	ADCY9|GNG13
Metabolism	Metabolism of cofactors and vitamins	Nicotinate and nicotinamide metabolism	hsa00760	1	30	0.204134	NMRK1
Genetic Information Processing	Transcription	RNA polymerase	hsa03020	1	31	0.209977	POLR3K
Metabolism	Glycan biosynthesis and metabolism	Mucin type O-glycan biosynthesis	hsa00512	1	31	0.209977	GCNT3
Human Diseases	Infectious disease: viral	Human immunodeficiency virus 1 infection	hsa05170	3	212	0.210042	LIMK2|IRF3|GNG13
Organismal Systems	Nervous system	Serotonergic synapse	hsa04726	2	115	0.212008	HTR7|GNG13
Metabolism	Global and overview maps	Carbon metabolism	hsa01200	2	117	0.217378	TKTL2|HIBCH
Genetic Information Processing	Replication and repair	Base excision repair	hsa03410	1	33	0.221534	NTHL1
Human Diseases	Infectious disease: viral	Human T-cell leukemia virus 1 infection	hsa05166	3	219	0.223387	DLG1|ADCY9|CREBBP
Environmental Information Processing	Signal transduction	AMPK signaling pathway	hsa04152	2	120	0.225454	CPT1C|TSC2
Metabolism	Carbohydrate metabolism	Propanoate metabolism	hsa00640	1	34	0.227249	HIBCH
Organismal Systems	Immune system	Platelet activation	hsa04611	2	124	0.236255	ADCY9|GUCY1B1
Environmental Information Processing	Signal transduction	FoxO signaling pathway	hsa04068	2	132	0.257929	MDM2|CREBBP
Genetic Information Processing	Replication and repair	Homologous recombination	hsa03440	1	41	0.266102	TOP3B
Organismal Systems	Digestive system	Fat digestion and absorption	hsa04975	1	41	0.266102	PLA2G3
Metabolism	Metabolism of cofactors and vitamins	Porphyrin and chlorophyll metabolism	hsa00860	1	42	0.271492	HMOX2
Organismal Systems	Endocrine system	Estrogen signaling pathway	hsa04915	2	138	0.274207	ADCY9|ESR1
Metabolism	Lipid metabolism	Fatty acid degradation	hsa00071	1	44	0.282152	CPT1C
Organismal Systems	Digestive system	Carbohydrate digestion and absorption	hsa04973	1	44	0.282152	SLC5A1
Organismal Systems	Excretory system	Vasopressin-regulated water reabsorption	hsa04962	1	44	0.282152	ADCY9
Environmental Information Processing	Signaling molecules and interaction	Cell adhesion molecules (CAMs)	hsa04514	2	146	0.29588	NEGR1|CLDN6
Metabolism	Lipid metabolism	Ether lipid metabolism	hsa00565	1	47	0.297852	PLA2G3
Human Diseases	Cancer: specific types	Gastric cancer	hsa05226	2	149	0.303986	AXIN1|FGF21
Human Diseases	Substance dependence	Cocaine addiction	hsa05030	1	49	0.308128	GRIA2
Organismal Systems	Endocrine system	Ovarian steroidogenesis	hsa04913	1	49	0.308128	ADCY9
Metabolism	Glycan biosynthesis and metabolism	N-Glycan biosynthesis	hsa00510	1	50	0.313209	MAN1A1
Human Diseases	Infectious disease: bacterial	Vibrio cholerae infection	hsa05110	1	50	0.313209	ADCY9
Organismal Systems	Digestive system	Cholesterol metabolism	hsa04979	1	50	0.313209	NCEH1
Organismal Systems	Endocrine system	Oxytocin signaling pathway	hsa04921	2	153	0.314768	ADCY9|GUCY1B1
Human Diseases	Neurodegenerative disease	Amyotrophic lateral sclerosis (ALS)	hsa05014	1	51	0.318254	GRIA2
Organismal Systems	Endocrine system	Regulation of lipolysis in adipocytes	hsa04923	1	55	0.338065	ADCY9
Cellular Processes	Cell growth and death	Necroptosis	hsa04217	2	162	0.338879	PPID|CHMP4C
Environmental Information Processing	Signal transduction	Jak-STAT signaling pathway	hsa04630	2	162	0.338879	IL9R|CREBBP
Human Diseases	Infectious disease: viral	Hepatitis B	hsa05161	2	163	0.341543	IRF3|CREBBP
Metabolism	Metabolism of other amino acids	Glutathione metabolism	hsa00480	1	56	0.342927	GGT5
Genetic Information Processing	Folding, sorting and degradation	Protein processing in endoplasmic reticulum	hsa04141	2	165	0.34686	STUB1|MAN1A1
Metabolism	Global and overview maps	Fatty acid metabolism	hsa01212	1	57	0.347754	CPT1C
Environmental Information Processing	Signal transduction	cGMP-PKG signaling pathway	hsa04022	2	167	0.352164	ADCY9|GUCY1B1
Human Diseases	Infectious disease: viral	Influenza A	hsa05164	2	167	0.352164	IRF3|CREBBP
Human Diseases	Cancer: specific types	Endometrial cancer	hsa05213	1	58	0.352546	AXIN1
Metabolism	Lipid metabolism	Steroid hormone biosynthesis	hsa00140	1	60	0.362024	CYP7B1
Organismal Systems	Aging	Longevity regulating pathway - multiple species	hsa04213	1	62	0.371364	ADCY9
Environmental Information Processing	Signaling molecules and interaction	Cytokine-cytokine receptor interaction	hsa04060	3	294	0.3719	IL9R|TNFRSF12A|MSTN
Human Diseases	Cancer: specific types	Basal cell carcinoma	hsa05217	1	63	0.375983	AXIN1
Cellular Processes	Transport and catabolism	Mitophagy - animal	hsa04137	1	65	0.385119	RRAS
Human Diseases	Substance dependence	Alcoholism	hsa05034	2	180	0.386244	ADORA2A|GNG13
Genetic Information Processing	Translation	Aminoacyl-tRNA biosynthesis	hsa00970	1	66	0.389637	IARS1
Human Diseases	Substance dependence	Amphetamine addiction	hsa05031	1	68	0.398574	GRIA2
Human Diseases	Cancer: overview	Transcriptional misregulation in cancer	hsa05202	2	186	0.401712	BAIAP3|MDM2
Human Diseases	Cancer: specific types	Renal cell carcinoma	hsa05211	1	69	0.402993	CREBBP
Organismal Systems	Endocrine system	Adipocytokine signaling pathway	hsa04920	1	69	0.402993	CPT1C
Human Diseases	Cancer: overview	Central carbon metabolism in cancer	hsa05230	1	69	0.402993	GLS
Organismal Systems	Endocrine system	Prolactin signaling pathway	hsa04917	1	70	0.40738	ESR1
Organismal Systems	Immune system	RIG-I-like receptor signaling pathway	hsa04622	1	70	0.40738	IRF3
Cellular Processes	Cellular community - eukaryotes	Adherens junction	hsa04520	1	72	0.416058	CREBBP
Human Diseases	Neurodegenerative disease	Huntington disease	hsa05016	2	193	0.419522	AP2A1|CREBBP
Organismal Systems	Endocrine system	Thyroid hormone synthesis	hsa04918	1	74	0.42461	ADCY9
Human Diseases	Infectious disease: bacterial	Bacterial invasion of epithelial cells	hsa05100	1	74	0.42461	ARHGEF26
Human Diseases	Cancer: specific types	Glioma	hsa05214	1	75	0.428838	MDM2
Organismal Systems	Digestive system	Gastric acid secretion	hsa04971	1	75	0.428838	ADCY9
Human Diseases	Infectious disease: bacterial	Pertussis	hsa05133	1	76	0.433036	IRF3
Organismal Systems	Endocrine system	PPAR signaling pathway	hsa03320	1	76	0.433036	CPT1C
Cellular Processes	Cellular community - eukaryotes	Focal adhesion	hsa04510	2	199	0.434572	PDGFC|TNC
Human Diseases	Infectious disease: viral	Epstein-Barr virus infection	hsa05169	2	201	0.439542	IRF3|MDM2
Genetic Information Processing	Folding, sorting and degradation	RNA degradation	hsa03018	1	79	0.445446	DHX36
Human Diseases	Drug resistance: antineoplastic	EGFR tyrosine kinase inhibitor resistance	hsa01521	1	79	0.445446	PDGFC
Cellular Processes	Transport and catabolism	Peroxisome	hsa04146	1	83	0.461572	DECR2
Human Diseases	Cancer: specific types	Colorectal cancer	hsa05210	1	86	0.47336	AXIN1
Environmental Information Processing	Signaling molecules and interaction	ECM-receptor interaction	hsa04512	1	86	0.47336	TNC
Organismal Systems	Endocrine system	Insulin secretion	hsa04911	1	86	0.47336	ADCY9
Organismal Systems	Endocrine system	GnRH signaling pathway	hsa04912	1	93	0.499873	ADCY9
Organismal Systems	Immune system	Fc gamma R-mediated phagocytosis	hsa04666	1	94	0.50355	LIMK2
Human Diseases	Cardiovascular disease	Dilated cardiomyopathy (DCM)	hsa05414	1	96	0.510824	ADCY9
Organismal Systems	Immune system	Hematopoietic cell lineage	hsa04640	1	97	0.514422	IL9R
Metabolism	Lipid metabolism	Glycerophospholipid metabolism	hsa00564	1	97	0.514422	PLA2G3
Organismal Systems	Endocrine system	Aldosterone synthesis and secretion	hsa04925	1	98	0.517992	ADCY9
Organismal Systems	Sensory system	Inflammatory mediator regulation of TRP channels	hsa04750	1	100	0.525056	ADCY9
Organismal Systems	Immune system	T cell receptor signaling pathway	hsa04660	1	103	0.535458	DLG1
Organismal Systems	Immune system	Toll-like receptor signaling pathway	hsa04620	1	104	0.538874	IRF3
Genetic Information Processing	Translation	Ribosome biogenesis in eukaryotes	hsa03008	1	105	0.542266	WDR75
Organismal Systems	Immune system	Th17 cell differentiation	hsa04659	1	107	0.548975	AHR
Environmental Information Processing	Signal transduction	HIF-1 signaling pathway	hsa04066	1	109	0.555585	CREBBP
Organismal Systems	Immune system	Leukocyte transendothelial migration	hsa04670	1	112	0.565321	CLDN6
Organismal Systems	Nervous system	Neurotrophin signaling pathway	hsa04722	1	119	0.587218	FRS2
Human Diseases	Infectious disease: bacterial	Yersinia infection	hsa05135	1	121	0.59327	IRF3
Cellular Processes	Transport and catabolism	Lysosome	hsa04142	1	123	0.599234	GNPTG
Organismal Systems	Endocrine system	Insulin signaling pathway	hsa04910	1	137	0.638609	TSC2
Human Diseases	Infectious disease: viral	Measles	hsa05162	1	138	0.641269	IRF3
Human Diseases	Cardiovascular disease	Fluid shear stress and atherosclerosis	hsa05418	1	139	0.64391	ASS1
Cellular Processes	Cellular community - eukaryotes	Signaling pathways regulating pluripotency of stem cells	hsa04550	1	140	0.646532	AXIN1
Human Diseases	Neurodegenerative disease	Parkinson disease	hsa05012	1	142	0.651717	ADORA2A
Human Diseases	Endocrine and metabolic disease	Non-alcoholic fatty liver disease (NAFLD)	hsa04932	1	149	0.669275	GSK3A
Organismal Systems	Circulatory system	Adrenergic signaling in cardiomyocytes	hsa04261	1	149	0.669275	ADCY9
Genetic Information Processing	Translation	Ribosome	hsa03010	1	153	0.678909	MRPL28
Human Diseases	Cancer: specific types	Hepatocellular carcinoma	hsa05225	1	168	0.712612	AXIN1
Organismal Systems	Immune system	NOD-like receptor signaling pathway	hsa04621	1	178	0.733098	IRF3
Human Diseases	Infectious disease: bacterial	Tuberculosis	hsa05152	1	179	0.735065	CREBBP
Organismal Systems	Sensory system	Olfactory transduction	hsa04740	2	448	0.84414	PDE1A|GNG13
#N/A
