# Supplementary material for: Phylogenetic Relations and High-Altitude Adaptation in Wild Boar (Sus scrofa), Identified Using Genome-Wide Data
Source: Animals (Basel). 2024 Oct 16;14(20):2984. doi: 10.3390/ani14202984 (PMC11503864; doi:10.3390/ani14202984)
Supplement: Supplementary file 1 [file animals-14-02984-s001.zip › Table S5. Information of ROH islands in global wild boar populations.xlsx]

## Sheet: Sheet1
Table S5. Information of ROH islands in global wild boar populations
Interval_ID	Population	Chr	Start	End	Length
ROH_1	Qinghai-Tibet Plateau wild boar	1	101960000	102120000	160001
ROH_2	Qinghai-Tibet Plateau wild boar	1	118180000	118820000	640001
ROH_3	Qinghai-Tibet Plateau wild boar	1	148980000	149600000	620001
ROH_4	Qinghai-Tibet Plateau wild boar	1	220600000	220720000	120001
ROH_5	Qinghai-Tibet Plateau wild boar	1	235860000	236580000	720001
ROH_6	Qinghai-Tibet Plateau wild boar	3	38420000	39660000	1240001
ROH_7	Qinghai-Tibet Plateau wild boar	3	39800000	42100000	2300001
ROH_8	Qinghai-Tibet Plateau wild boar	3	42520000	43260000	740001
ROH_9	Qinghai-Tibet Plateau wild boar	4	48000000	48180000	180001
ROH_10	Qinghai-Tibet Plateau wild boar	4	50980000	51640000	660001
ROH_11	Qinghai-Tibet Plateau wild boar	4	51920000	54300000	2380001
ROH_12	Qinghai-Tibet Plateau wild boar	6	50040000	51100000	1060001
ROH_13	Qinghai-Tibet Plateau wild boar	7	67200000	68060000	860001
ROH_14	Qinghai-Tibet Plateau wild boar	8	54700000	56640000	1940001
ROH_15	Qinghai-Tibet Plateau wild boar	8	58080000	58980000	900001
ROH_16	Qinghai-Tibet Plateau wild boar	8	59400000	59700000	300001
ROH_17	Qinghai-Tibet Plateau wild boar	8	59720000	60240000	520001
ROH_18	Qinghai-Tibet Plateau wild boar	8	62380000	63820000	1440001
ROH_19	Qinghai-Tibet Plateau wild boar	8	64180000	64960000	780001
ROH_20	Qinghai-Tibet Plateau wild boar	8	65880000	66180000	300001
ROH_21	Qinghai-Tibet Plateau wild boar	8	73040000	73140000	100001
ROH_22	Qinghai-Tibet Plateau wild boar	8	94960000	95560000	600001
ROH_23	Qinghai-Tibet Plateau wild boar	8	96580000	97180000	600001
ROH_24	Qinghai-Tibet Plateau wild boar	12	30320000	30640000	320001
ROH_25	Qinghai-Tibet Plateau wild boar	13	100380000	100700000	320001
ROH_26	Qinghai-Tibet Plateau wild boar	13	105800000	106700000	900001
ROH_27	Qinghai-Tibet Plateau wild boar	13	180640000	180820000	180001
ROH_28	Qinghai-Tibet Plateau wild boar	13	181760000	182340000	580001
ROH_29	Qinghai-Tibet Plateau wild boar	14	48480000	48760000	280001
ROH_30	Qinghai-Tibet Plateau wild boar	14	50780000	52520000	1740001
ROH_31	Qinghai-Tibet Plateau wild boar	14	52900000	54020000	1120001
ROH_32	Qinghai-Tibet Plateau wild boar	14	54420000	55000000	580001
ROH_33	Qinghai-Tibet Plateau wild boar	14	71720000	72560000	840001
ROH_34	Qinghai-Tibet Plateau wild boar	15	76540000	76800000	260001
ROH_35	Qinghai-Tibet Plateau wild boar	15	98180000	98660000	480001
ROH_36	Qinghai-Tibet Plateau wild boar	15	99960000	101120000	1160001
ROH_37	Qinghai-Tibet Plateau wild boar	15	105700000	106280000	580001
ROH_38	Qinghai-Tibet Plateau wild boar	16	30240000	30360000	120001
ROH_39	Qinghai-Tibet Plateau wild boar	18	19320000	19780000	460001
ROH_1	Southern Chinese wild boar	1	269840000	270360000	520001
ROH_2	Southern Chinese wild boar	2	53880000	54560000	680001
ROH_3	Southern Chinese wild boar	2	61500000	61960000	460001
ROH_4	Southern Chinese wild boar	4	860000	1220000	360001
ROH_5	Southern Chinese wild boar	6	49780000	50760000	980001
ROH_6	Southern Chinese wild boar	6	54940000	55480000	540001
ROH_7	Southern Chinese wild boar	6	56820000	57540000	720001
ROH_8	Southern Chinese wild boar	7	63960000	64600000	640001
ROH_9	Southern Chinese wild boar	7	71720000	72740000	1020001
ROH_10	Southern Chinese wild boar	7	72860000	73420000	560001
ROH_11	Southern Chinese wild boar	7	75680000	75760000	80001
ROH_12	Southern Chinese wild boar	7	75940000	76520000	580001
ROH_13	Southern Chinese wild boar	7	77540000	77760000	220001
ROH_14	Southern Chinese wild boar	8	55340000	55940000	600001
ROH_15	Southern Chinese wild boar	8	82380000	83380000	1000001
ROH_16	Southern Chinese wild boar	8	100760000	101380000	620001
ROH_17	Southern Chinese wild boar	8	108200000	108480000	280001
ROH_18	Southern Chinese wild boar	9	92740000	93280000	540001
ROH_19	Southern Chinese wild boar	13	100000000	100540000	540001
ROH_20	Southern Chinese wild boar	13	106400000	106500000	100001
ROH_21	Southern Chinese wild boar	13	127980000	128080000	100001
ROH_22	Southern Chinese wild boar	14	49000000	49400000	400001
ROH_23	Southern Chinese wild boar	14	50620000	50700000	80001
ROH_24	Southern Chinese wild boar	14	50940000	52260000	1320001
ROH_25	Southern Chinese wild boar	14	52620000	54100000	1480001
ROH_26	Southern Chinese wild boar	14	54200000	55220000	1020001
ROH_27	Southern Chinese wild boar	17	65880000	66100000	220001
ROH_1	Nouthern Chinese wild boar	1	66440000	67980000	1540001
ROH_2	Nouthern Chinese wild boar	1	68840000	69780000	940001
ROH_3	Nouthern Chinese wild boar	1	70400000	71160000	760001
ROH_4	Nouthern Chinese wild boar	1	72700000	74680000	1980001
ROH_5	Nouthern Chinese wild boar	1	75900000	77160000	1260001
ROH_6	Nouthern Chinese wild boar	1	79140000	79820000	680001
ROH_7	Nouthern Chinese wild boar	1	80060000	80600000	540001
ROH_8	Nouthern Chinese wild boar	1	80780000	81400000	620001
ROH_9	Nouthern Chinese wild boar	1	108220000	108900000	680001
ROH_10	Nouthern Chinese wild boar	1	149260000	150620000	1360001
ROH_11	Nouthern Chinese wild boar	1	161180000	162260000	1080001
ROH_12	Nouthern Chinese wild boar	1	165580000	166140000	560001
ROH_13	Nouthern Chinese wild boar	1	177560000	178100000	540001
ROH_14	Nouthern Chinese wild boar	1	179820000	180800000	980001
ROH_15	Nouthern Chinese wild boar	1	181160000	181680000	520001
ROH_16	Nouthern Chinese wild boar	1	190440000	191200000	760001
ROH_17	Nouthern Chinese wild boar	1	191880000	193100000	1220001
ROH_18	Nouthern Chinese wild boar	1	193540000	194480000	940001
ROH_19	Nouthern Chinese wild boar	1	194700000	195240000	540001
ROH_20	Nouthern Chinese wild boar	1	197440000	198120000	680001
ROH_21	Nouthern Chinese wild boar	1	218780000	219680000	900001
ROH_22	Nouthern Chinese wild boar	1	220260000	222380000	2120001
ROH_23	Nouthern Chinese wild boar	1	222640000	223400000	760001
ROH_24	Nouthern Chinese wild boar	1	232360000	234560000	2200001
ROH_25	Nouthern Chinese wild boar	1	235780000	236960000	1180001
ROH_26	Nouthern Chinese wild boar	1	243380000	243880000	500001
ROH_27	Nouthern Chinese wild boar	2	37860000	38420000	560001
ROH_28	Nouthern Chinese wild boar	2	65220000	65800000	580001
ROH_29	Nouthern Chinese wild boar	2	66520000	67140000	620001
ROH_30	Nouthern Chinese wild boar	2	71060000	71160000	100001
ROH_31	Nouthern Chinese wild boar	2	87940000	88320000	380001
ROH_32	Nouthern Chinese wild boar	2	91740000	93420000	1680001
ROH_33	Nouthern Chinese wild boar	2	94560000	95260000	700001
ROH_34	Nouthern Chinese wild boar	2	96880000	97620000	740001
ROH_35	Nouthern Chinese wild boar	2	98180000	99560000	1380001
ROH_36	Nouthern Chinese wild boar	2	100220000	100840000	620001
ROH_37	Nouthern Chinese wild boar	2	101220000	102660000	1440001
ROH_38	Nouthern Chinese wild boar	2	103340000	105780000	2440001
ROH_39	Nouthern Chinese wild boar	2	107340000	108440000	1100001
ROH_40	Nouthern Chinese wild boar	2	108620000	109880000	1260001
ROH_41	Nouthern Chinese wild boar	2	110720000	111040000	320001
ROH_42	Nouthern Chinese wild boar	2	111520000	111980000	460001
ROH_43	Nouthern Chinese wild boar	2	112000000	112640000	640001
ROH_44	Nouthern Chinese wild boar	2	114600000	114880000	280001
ROH_45	Nouthern Chinese wild boar	2	114900000	115180000	280001
ROH_46	Nouthern Chinese wild boar	2	116100000	116480000	380001
ROH_47	Nouthern Chinese wild boar	2	116540000	117260000	720001
ROH_48	Nouthern Chinese wild boar	2	122760000	123500000	740001
ROH_49	Nouthern Chinese wild boar	2	133460000	134040000	580001
ROH_50	Nouthern Chinese wild boar	2	159540000	160120000	580001
ROH_51	Nouthern Chinese wild boar	3	40900000	41540000	640001
ROH_52	Nouthern Chinese wild boar	3	54200000	54280000	80001
ROH_53	Nouthern Chinese wild boar	3	106920000	108020000	1100001
ROH_54	Nouthern Chinese wild boar	3	108880000	109440000	560001
ROH_55	Nouthern Chinese wild boar	3	110420000	111360000	940001
ROH_56	Nouthern Chinese wild boar	3	111660000	111980000	320001
ROH_57	Nouthern Chinese wild boar	3	112280000	112300000	20001
ROH_58	Nouthern Chinese wild boar	3	114180000	114880000	700001
ROH_59	Nouthern Chinese wild boar	4	240000	620000	380001
ROH_60	Nouthern Chinese wild boar	4	13920000	14600000	680001
ROH_61	Nouthern Chinese wild boar	4	40920000	41620000	700001
ROH_62	Nouthern Chinese wild boar	4	50980000	52000000	1020001
ROH_63	Nouthern Chinese wild boar	4	57580000	58140000	560001
ROH_64	Nouthern Chinese wild boar	4	58200000	59440000	1240001
ROH_65	Nouthern Chinese wild boar	4	73100000	74940000	1840001
ROH_66	Nouthern Chinese wild boar	4	75880000	76580000	700001
ROH_67	Nouthern Chinese wild boar	6	47820000	48440000	620001
ROH_68	Nouthern Chinese wild boar	6	50820000	51520000	700001
ROH_69	Nouthern Chinese wild boar	6	54360000	54880000	520001
ROH_70	Nouthern Chinese wild boar	6	63880000	65260000	1380001
ROH_71	Nouthern Chinese wild boar	6	67720000	68500000	780001
ROH_72	Nouthern Chinese wild boar	6	68880000	68900000	20001
ROH_73	Nouthern Chinese wild boar	6	69080000	69840000	760001
ROH_74	Nouthern Chinese wild boar	6	106360000	107040000	680001
ROH_75	Nouthern Chinese wild boar	6	149320000	150020000	700001
ROH_76	Nouthern Chinese wild boar	7	88140000	88840000	700001
ROH_77	Nouthern Chinese wild boar	7	89040000	89860000	820001
ROH_78	Nouthern Chinese wild boar	8	55420000	56020000	600001
ROH_79	Nouthern Chinese wild boar	8	64940000	65520000	580001
ROH_80	Nouthern Chinese wild boar	8	104220000	104780000	560001
ROH_81	Nouthern Chinese wild boar	8	119440000	120060000	620001
ROH_82	Nouthern Chinese wild boar	8	120880000	121560000	680001
ROH_83	Nouthern Chinese wild boar	8	122480000	123160000	680001
ROH_84	Nouthern Chinese wild boar	9	32620000	33180000	560001
ROH_85	Nouthern Chinese wild boar	9	80900000	81480000	580001
ROH_86	Nouthern Chinese wild boar	9	105880000	106600000	720001
ROH_87	Nouthern Chinese wild boar	9	107880000	109500000	1620001
ROH_88	Nouthern Chinese wild boar	9	114380000	115120000	740001
ROH_89	Nouthern Chinese wild boar	9	125680000	126260000	580001
ROH_90	Nouthern Chinese wild boar	11	33620000	34220000	600001
ROH_91	Nouthern Chinese wild boar	11	38000000	38800000	800001
ROH_92	Nouthern Chinese wild boar	11	39560000	39920000	360001
ROH_93	Nouthern Chinese wild boar	13	67640000	68560000	920001
ROH_94	Nouthern Chinese wild boar	13	68700000	69300000	600001
ROH_95	Nouthern Chinese wild boar	13	75120000	75700000	580001
ROH_96	Nouthern Chinese wild boar	13	87060000	87640000	580001
ROH_97	Nouthern Chinese wild boar	13	93420000	94340000	920001
ROH_98	Nouthern Chinese wild boar	13	97740000	98360000	620001
ROH_99	Nouthern Chinese wild boar	13	106140000	106720000	580001
ROH_100	Nouthern Chinese wild boar	13	169540000	170640000	1100001
ROH_101	Nouthern Chinese wild boar	13	178600000	179240000	640001
ROH_102	Nouthern Chinese wild boar	13	181720000	182380000	660001
ROH_103	Nouthern Chinese wild boar	14	51600000	52160000	560001
ROH_104	Nouthern Chinese wild boar	14	52960000	54100000	1140001
ROH_105	Nouthern Chinese wild boar	14	54200000	55320000	1120001
ROH_106	Nouthern Chinese wild boar	14	66080000	66740000	660001
ROH_107	Nouthern Chinese wild boar	14	67080000	67700000	620001
ROH_108	Nouthern Chinese wild boar	15	39600000	40140000	540001
ROH_109	Nouthern Chinese wild boar	15	41560000	42120000	560001
ROH_110	Nouthern Chinese wild boar	15	45540000	46340000	800001
ROH_111	Nouthern Chinese wild boar	15	47240000	47980000	740001
ROH_112	Nouthern Chinese wild boar	15	48220000	48360000	140001
ROH_113	Nouthern Chinese wild boar	15	51360000	52200000	840001
ROH_114	Nouthern Chinese wild boar	15	52420000	52960000	540001
ROH_115	Nouthern Chinese wild boar	15	54000000	55760000	1760001
ROH_116	Nouthern Chinese wild boar	15	56820000	57340000	520001
ROH_117	Nouthern Chinese wild boar	15	59540000	60180000	640001
ROH_118	Nouthern Chinese wild boar	15	82180000	82940000	760001
ROH_119	Nouthern Chinese wild boar	15	110320000	111000000	680001
ROH_120	Nouthern Chinese wild boar	15	124580000	125160000	580001
ROH_121	Nouthern Chinese wild boar	16	19560000	20320000	760001
ROH_122	Nouthern Chinese wild boar	16	54180000	55140000	960001
ROH_123	Nouthern Chinese wild boar	18	16060000	16680000	620001
ROH_1	Northeast Asian wild boar	1	720000	1380000	660001
ROH_2	Northeast Asian wild boar	1	1840000	2880000	1040001
ROH_3	Northeast Asian wild boar	1	3200000	3860000	660001
ROH_4	Northeast Asian wild boar	1	23500000	24080000	580001
ROH_5	Northeast Asian wild boar	1	24180000	25180000	1000001
ROH_6	Northeast Asian wild boar	1	25360000	27780000	2420001
ROH_7	Northeast Asian wild boar	1	27980000	28220000	240001
ROH_8	Northeast Asian wild boar	1	28380000	29740000	1360001
ROH_9	Northeast Asian wild boar	1	37700000	39120000	1420001
ROH_10	Northeast Asian wild boar	1	39880000	40840000	960001
ROH_11	Northeast Asian wild boar	1	41260000	42040000	780001
ROH_12	Northeast Asian wild boar	1	42580000	43640000	1060001
ROH_13	Northeast Asian wild boar	1	44840000	46340000	1500001
ROH_14	Northeast Asian wild boar	1	51520000	52940000	1420001
ROH_15	Northeast Asian wild boar	1	54000000	54560000	560001
ROH_16	Northeast Asian wild boar	1	55220000	56460000	1240001
ROH_17	Northeast Asian wild boar	1	56680000	58980000	2300001
ROH_18	Northeast Asian wild boar	1	59620000	60900000	1280001
ROH_19	Northeast Asian wild boar	1	61500000	64980000	3480001
ROH_20	Northeast Asian wild boar	1	65100000	67200000	2100001
ROH_21	Northeast Asian wild boar	1	67400000	67980000	580001
ROH_22	Northeast Asian wild boar	1	69040000	69680000	640001
ROH_23	Northeast Asian wild boar	1	69960000	70240000	280001
ROH_24	Northeast Asian wild boar	1	70980000	71640000	660001
ROH_25	Northeast Asian wild boar	1	71820000	72500000	680001
ROH_26	Northeast Asian wild boar	1	72720000	74680000	1960001
ROH_27	Northeast Asian wild boar	1	75900000	78400000	2500001
ROH_28	Northeast Asian wild boar	1	78780000	79480000	700001
ROH_29	Northeast Asian wild boar	1	79880000	79920000	40001
ROH_30	Northeast Asian wild boar	1	79940000	80740000	800001
ROH_31	Northeast Asian wild boar	1	80860000	81640000	780001
ROH_32	Northeast Asian wild boar	1	83020000	83060000	40001
ROH_33	Northeast Asian wild boar	1	83240000	84960000	1720001
ROH_34	Northeast Asian wild boar	1	85960000	86760000	800001
ROH_35	Northeast Asian wild boar	1	87100000	87680000	580001
ROH_36	Northeast Asian wild boar	1	89040000	89900000	860001
ROH_37	Northeast Asian wild boar	1	89940000	90780000	840001
ROH_38	Northeast Asian wild boar	1	91180000	92540000	1360001
ROH_39	Northeast Asian wild boar	1	93000000	93160000	160001
ROH_40	Northeast Asian wild boar	1	94200000	96920000	2720001
ROH_41	Northeast Asian wild boar	1	97360000	98300000	940001
ROH_42	Northeast Asian wild boar	1	98380000	99660000	1280001
ROH_43	Northeast Asian wild boar	1	100720000	103100000	2380001
ROH_44	Northeast Asian wild boar	1	103120000	103140000	20001
ROH_45	Northeast Asian wild boar	1	103540000	104320000	780001
ROH_46	Northeast Asian wild boar	1	105780000	106760000	980001
ROH_47	Northeast Asian wild boar	1	107240000	107580000	340001
ROH_48	Northeast Asian wild boar	1	107720000	109480000	1760001
ROH_49	Northeast Asian wild boar	1	109600000	109940000	340001
ROH_50	Northeast Asian wild boar	1	110000000	110140000	140001
ROH_51	Northeast Asian wild boar	1	111260000	112720000	1460001
ROH_52	Northeast Asian wild boar	1	116140000	117680000	1540001
ROH_53	Northeast Asian wild boar	1	118000000	119180000	1180001
ROH_54	Northeast Asian wild boar	1	119360000	120180000	820001
ROH_55	Northeast Asian wild boar	1	121260000	122100000	840001
ROH_56	Northeast Asian wild boar	1	122260000	122940000	680001
ROH_57	Northeast Asian wild boar	1	124140000	127260000	3120001
ROH_58	Northeast Asian wild boar	1	127880000	129240000	1360001
ROH_59	Northeast Asian wild boar	1	132600000	133480000	880001
ROH_60	Northeast Asian wild boar	1	134240000	134860000	620001
ROH_61	Northeast Asian wild boar	1	135400000	136900000	1500001
ROH_62	Northeast Asian wild boar	1	137020000	137600000	580001
ROH_63	Northeast Asian wild boar	1	140520000	142920000	2400001
ROH_64	Northeast Asian wild boar	1	143000000	150980000	7980001
ROH_65	Northeast Asian wild boar	1	151020000	151360000	340001
ROH_66	Northeast Asian wild boar	1	151380000	159600000	8220001
ROH_67	Northeast Asian wild boar	1	159680000	160960000	1280001
ROH_68	Northeast Asian wild boar	1	161300000	162000000	700001
ROH_69	Northeast Asian wild boar	1	165460000	165980000	520001
ROH_70	Northeast Asian wild boar	1	166940000	169500000	2560001
ROH_71	Northeast Asian wild boar	1	169760000	171200000	1440001
ROH_72	Northeast Asian wild boar	1	171220000	172340000	1120001
ROH_73	Northeast Asian wild boar	1	172420000	176040000	3620001
ROH_74	Northeast Asian wild boar	1	179400000	179920000	520001
ROH_75	Northeast Asian wild boar	1	180900000	180920000	20001
ROH_76	Northeast Asian wild boar	1	181060000	181720000	660001
ROH_77	Northeast Asian wild boar	1	182120000	184180000	2060001
ROH_78	Northeast Asian wild boar	1	184360000	185520000	1160001
ROH_79	Northeast Asian wild boar	1	189420000	189960000	540001
ROH_80	Northeast Asian wild boar	1	190560000	191120000	560001
ROH_81	Northeast Asian wild boar	1	191140000	195300000	4160001
ROH_82	Northeast Asian wild boar	1	195420000	197000000	1580001
ROH_83	Northeast Asian wild boar	1	197440000	201100000	3660001
ROH_84	Northeast Asian wild boar	1	201220000	202020000	800001
ROH_85	Northeast Asian wild boar	1	203540000	204520000	980001
ROH_86	Northeast Asian wild boar	1	204540000	207140000	2600001
ROH_87	Northeast Asian wild boar	1	208080000	208880000	800001
ROH_88	Northeast Asian wild boar	1	208980000	210820000	1840001
ROH_89	Northeast Asian wild boar	1	211120000	212280000	1160001
ROH_90	Northeast Asian wild boar	1	212600000	213380000	780001
ROH_91	Northeast Asian wild boar	1	213700000	214880000	1180001
ROH_92	Northeast Asian wild boar	1	215920000	217220000	1300001
ROH_93	Northeast Asian wild boar	1	218400000	219980000	1580001
ROH_94	Northeast Asian wild boar	1	220060000	223400000	3340001
ROH_95	Northeast Asian wild boar	1	223500000	224620000	1120001
ROH_96	Northeast Asian wild boar	1	225420000	227860000	2440001
ROH_97	Northeast Asian wild boar	1	227920000	233060000	5140001
ROH_98	Northeast Asian wild boar	1	233740000	234560000	820001
ROH_99	Northeast Asian wild boar	1	236460000	237440000	980001
ROH_100	Northeast Asian wild boar	1	237620000	238920000	1300001
ROH_101	Northeast Asian wild boar	1	242040000	242560000	520001
ROH_102	Northeast Asian wild boar	1	243380000	244060000	680001
ROH_103	Northeast Asian wild boar	1	244280000	245640000	1360001
ROH_104	Northeast Asian wild boar	1	245700000	247080000	1380001
ROH_105	Northeast Asian wild boar	1	250720000	250880000	160001
ROH_106	Northeast Asian wild boar	1	251240000	251920000	680001
ROH_107	Northeast Asian wild boar	1	252280000	252460000	180001
ROH_108	Northeast Asian wild boar	1	254000000	254680000	680001
ROH_109	Northeast Asian wild boar	1	255060000	255180000	120001
ROH_110	Northeast Asian wild boar	1	255600000	256280000	680001
ROH_111	Northeast Asian wild boar	1	256480000	257140000	660001
ROH_112	Northeast Asian wild boar	1	257160000	257680000	520001
ROH_113	Northeast Asian wild boar	1	258720000	259440000	720001
ROH_114	Northeast Asian wild boar	1	259580000	260780000	1200001
ROH_115	Northeast Asian wild boar	1	261660000	263100000	1440001
ROH_116	Northeast Asian wild boar	1	264240000	266180000	1940001
ROH_117	Northeast Asian wild boar	1	266500000	267240000	740001
ROH_118	Northeast Asian wild boar	1	267700000	268800000	1100001
ROH_119	Northeast Asian wild boar	1	268980000	271160000	2180001
ROH_120	Northeast Asian wild boar	1	271580000	272460000	880001
ROH_121	Northeast Asian wild boar	1	272860000	274200000	1340001
ROH_122	Northeast Asian wild boar	1	274660000	275180000	520001
ROH_123	Northeast Asian wild boar	1	275740000	276360000	620001
ROH_124	Northeast Asian wild boar	1	276740000	277620000	880001
ROH_125	Northeast Asian wild boar	1	278680000	279240000	560001
ROH_126	Northeast Asian wild boar	1	279260000	279280000	20001
ROH_127	Northeast Asian wild boar	1	282980000	283420000	440001
ROH_128	Northeast Asian wild boar	1	285980000	288720000	2740001
ROH_129	Northeast Asian wild boar	1	288800000	288860000	60001
ROH_130	Northeast Asian wild boar	1	290220000	291000000	780001
ROH_131	Northeast Asian wild boar	1	297180000	297740000	560001
ROH_132	Northeast Asian wild boar	1	297800000	298360000	560001
ROH_133	Northeast Asian wild boar	1	298440000	298600000	160001
ROH_134	Northeast Asian wild boar	1	299740000	300300000	560001
ROH_135	Northeast Asian wild boar	1	304640000	305020000	380001
ROH_136	Northeast Asian wild boar	1	309180000	309740000	560001
ROH_137	Northeast Asian wild boar	1	310720000	311240000	520001
ROH_138	Northeast Asian wild boar	1	311320000	311860000	540001
ROH_139	Northeast Asian wild boar	2	1720000	3760000	2040001
ROH_140	Northeast Asian wild boar	2	5100000	7680000	2580001
ROH_141	Northeast Asian wild boar	2	8040000	9820000	1780001
ROH_142	Northeast Asian wild boar	2	10200000	10760000	560001
ROH_143	Northeast Asian wild boar	2	10800000	11080000	280001
ROH_144	Northeast Asian wild boar	2	15860000	16480000	620001
ROH_145	Northeast Asian wild boar	2	24200000	24920000	720001
ROH_146	Northeast Asian wild boar	2	25900000	26320000	420001
ROH_147	Northeast Asian wild boar	2	31660000	32580000	920001
ROH_148	Northeast Asian wild boar	2	34440000	35280000	840001
ROH_149	Northeast Asian wild boar	2	36620000	36840000	220001
ROH_150	Northeast Asian wild boar	2	37860000	38420000	560001
ROH_151	Northeast Asian wild boar	2	42400000	42720000	320001
ROH_152	Northeast Asian wild boar	2	43640000	44260000	620001
ROH_153	Northeast Asian wild boar	2	45100000	45680000	580001
ROH_154	Northeast Asian wild boar	2	46480000	47120000	640001
ROH_155	Northeast Asian wild boar	2	47260000	48180000	920001
ROH_156	Northeast Asian wild boar	2	48660000	49440000	780001
ROH_157	Northeast Asian wild boar	2	49640000	50580000	940001
ROH_158	Northeast Asian wild boar	2	50660000	51320000	660001
ROH_159	Northeast Asian wild boar	2	51460000	52120000	660001
ROH_160	Northeast Asian wild boar	2	52180000	53020000	840001
ROH_161	Northeast Asian wild boar	2	53720000	54680000	960001
ROH_162	Northeast Asian wild boar	2	56840000	57220000	380001
ROH_163	Northeast Asian wild boar	2	57660000	57680000	20001
ROH_164	Northeast Asian wild boar	2	59040000	59600000	560001
ROH_165	Northeast Asian wild boar	2	59840000	61200000	1360001
ROH_166	Northeast Asian wild boar	2	61300000	62280000	980001
ROH_167	Northeast Asian wild boar	2	64840000	64920000	80001
ROH_168	Northeast Asian wild boar	2	64980000	66920000	1940001
ROH_169	Northeast Asian wild boar	2	67120000	67140000	20001
ROH_170	Northeast Asian wild boar	2	68840000	73940000	5100001
ROH_171	Northeast Asian wild boar	2	75360000	76160000	800001
ROH_172	Northeast Asian wild boar	2	76700000	77480000	780001
ROH_173	Northeast Asian wild boar	2	77520000	78900000	1380001
ROH_174	Northeast Asian wild boar	2	79760000	80300000	540001
ROH_175	Northeast Asian wild boar	2	81540000	84220000	2680001
ROH_176	Northeast Asian wild boar	2	84420000	85560000	1140001
ROH_177	Northeast Asian wild boar	2	85940000	86280000	340001
ROH_178	Northeast Asian wild boar	2	87760000	89160000	1400001
ROH_179	Northeast Asian wild boar	2	90340000	90600000	260001
ROH_180	Northeast Asian wild boar	2	92140000	92600000	460001
ROH_181	Northeast Asian wild boar	2	100260000	103180000	2920001
ROH_182	Northeast Asian wild boar	2	103320000	104100000	780001
ROH_183	Northeast Asian wild boar	2	104960000	105800000	840001
ROH_184	Northeast Asian wild boar	2	105840000	105920000	80001
ROH_185	Northeast Asian wild boar	2	106180000	106400000	220001
ROH_186	Northeast Asian wild boar	2	107420000	108460000	1040001
ROH_187	Northeast Asian wild boar	2	110560000	112000000	1440001
ROH_188	Northeast Asian wild boar	2	116180000	116900000	720001
ROH_189	Northeast Asian wild boar	2	117380000	117440000	60001
ROH_190	Northeast Asian wild boar	2	117740000	118220000	480001
ROH_191	Northeast Asian wild boar	2	126160000	127240000	1080001
ROH_192	Northeast Asian wild boar	2	127460000	127480000	20001
ROH_193	Northeast Asian wild boar	2	130440000	130720000	280001
ROH_194	Northeast Asian wild boar	2	142700000	143260000	560001
ROH_195	Northeast Asian wild boar	2	144420000	144680000	260001
ROH_196	Northeast Asian wild boar	2	144860000	147600000	2740001
ROH_197	Northeast Asian wild boar	2	147920000	148460000	540001
ROH_198	Northeast Asian wild boar	2	149080000	149720000	640001
ROH_199	Northeast Asian wild boar	2	154080000	154380000	300001
ROH_200	Northeast Asian wild boar	2	156400000	157020000	620001
ROH_201	Northeast Asian wild boar	3	4860000	5440000	580001
ROH_202	Northeast Asian wild boar	3	7660000	8180000	520001
ROH_203	Northeast Asian wild boar	3	8920000	9520000	600001
ROH_204	Northeast Asian wild boar	3	12820000	14940000	2120001
ROH_205	Northeast Asian wild boar	3	15900000	16260000	360001
ROH_206	Northeast Asian wild boar	3	16640000	16700000	60001
ROH_207	Northeast Asian wild boar	3	17380000	18700000	1320001
ROH_208	Northeast Asian wild boar	3	18720000	18980000	260001
ROH_209	Northeast Asian wild boar	3	19580000	19940000	360001
ROH_210	Northeast Asian wild boar	3	20140000	20160000	20001
ROH_211	Northeast Asian wild boar	3	22480000	23800000	1320001
ROH_212	Northeast Asian wild boar	3	24900000	28800000	3900001
ROH_213	Northeast Asian wild boar	3	29660000	30220000	560001
ROH_214	Northeast Asian wild boar	3	30700000	33240000	2540001
ROH_215	Northeast Asian wild boar	3	34220000	35640000	1420001
ROH_216	Northeast Asian wild boar	3	36480000	37060000	580001
ROH_217	Northeast Asian wild boar	3	37400000	39320000	1920001
ROH_218	Northeast Asian wild boar	3	39800000	41560000	1760001
ROH_219	Northeast Asian wild boar	3	42180000	43720000	1540001
ROH_220	Northeast Asian wild boar	3	43800000	45080000	1280001
ROH_221	Northeast Asian wild boar	3	45380000	45980000	600001
ROH_222	Northeast Asian wild boar	3	46200000	47680000	1480001
ROH_223	Northeast Asian wild boar	3	50640000	50940000	300001
ROH_224	Northeast Asian wild boar	3	51900000	52540000	640001
ROH_225	Northeast Asian wild boar	3	52720000	53900000	1180001
ROH_226	Northeast Asian wild boar	3	54660000	55280000	620001
ROH_227	Northeast Asian wild boar	3	57120000	57680000	560001
ROH_228	Northeast Asian wild boar	3	60420000	60540000	120001
ROH_229	Northeast Asian wild boar	3	60620000	61000000	380001
ROH_230	Northeast Asian wild boar	3	64280000	64800000	520001
ROH_231	Northeast Asian wild boar	3	65240000	65780000	540001
ROH_232	Northeast Asian wild boar	3	67180000	67320000	140001
ROH_233	Northeast Asian wild boar	3	69660000	70220000	560001
ROH_234	Northeast Asian wild boar	3	70280000	70960000	680001
ROH_235	Northeast Asian wild boar	3	73040000	73960000	920001
ROH_236	Northeast Asian wild boar	3	79180000	79980000	800001
ROH_237	Northeast Asian wild boar	3	80280000	82600000	2320001
ROH_238	Northeast Asian wild boar	3	82700000	84060000	1360001
ROH_239	Northeast Asian wild boar	3	84440000	85060000	620001
ROH_240	Northeast Asian wild boar	3	86220000	86900000	680001
ROH_241	Northeast Asian wild boar	3	87220000	87340000	120001
ROH_242	Northeast Asian wild boar	3	87520000	91700000	4180001
ROH_243	Northeast Asian wild boar	3	92060000	94220000	2160001
ROH_244	Northeast Asian wild boar	3	96540000	97660000	1120001
ROH_245	Northeast Asian wild boar	3	97860000	98420000	560001
ROH_246	Northeast Asian wild boar	3	101480000	102760000	1280001
ROH_247	Northeast Asian wild boar	3	103960000	104600000	640001
ROH_248	Northeast Asian wild boar	3	106220000	107840000	1620001
ROH_249	Northeast Asian wild boar	3	108880000	109640000	760001
ROH_250	Northeast Asian wild boar	3	110980000	111920000	940001
ROH_251	Northeast Asian wild boar	3	121960000	122660000	700001
ROH_252	Northeast Asian wild boar	3	124000000	124780000	780001
ROH_253	Northeast Asian wild boar	3	132220000	132860000	640001
ROH_254	Northeast Asian wild boar	3	132900000	132920000	20001
ROH_255	Northeast Asian wild boar	3	133440000	133840000	400001
ROH_256	Northeast Asian wild boar	3	135060000	135300000	240001
ROH_257	Northeast Asian wild boar	3	137660000	138360000	700001
ROH_258	Northeast Asian wild boar	3	138680000	139720000	1040001
ROH_259	Northeast Asian wild boar	3	140360000	141020000	660001
ROH_260	Northeast Asian wild boar	4	20000	1460000	1440001
ROH_261	Northeast Asian wild boar	4	3980000	4300000	320001
ROH_262	Northeast Asian wild boar	4	7960000	8520000	560001
ROH_263	Northeast Asian wild boar	4	8800000	9720000	920001
ROH_264	Northeast Asian wild boar	4	13800000	14840000	1040001
ROH_265	Northeast Asian wild boar	4	15140000	15800000	660001
ROH_266	Northeast Asian wild boar	4	23500000	24080000	580001
ROH_267	Northeast Asian wild boar	4	24980000	25780000	800001
ROH_268	Northeast Asian wild boar	4	26240000	26300000	60001
ROH_269	Northeast Asian wild boar	4	26580000	27340000	760001
ROH_270	Northeast Asian wild boar	4	30900000	31840000	940001
ROH_271	Northeast Asian wild boar	4	31880000	32720000	840001
ROH_272	Northeast Asian wild boar	4	33500000	33540000	40001
ROH_273	Northeast Asian wild boar	4	34240000	35300000	1060001
ROH_274	Northeast Asian wild boar	4	35520000	35600000	80001
ROH_275	Northeast Asian wild boar	4	35880000	36080000	200001
ROH_276	Northeast Asian wild boar	4	36220000	36840000	620001
ROH_277	Northeast Asian wild boar	4	38340000	38400000	60001
ROH_278	Northeast Asian wild boar	4	38580000	39540000	960001
ROH_279	Northeast Asian wild boar	4	39980000	41800000	1820001
ROH_280	Northeast Asian wild boar	4	43760000	44380000	620001
ROH_281	Northeast Asian wild boar	4	44420000	49580000	5160001
ROH_282	Northeast Asian wild boar	4	50600000	55000000	4400001
ROH_283	Northeast Asian wild boar	4	55180000	55720000	540001
ROH_284	Northeast Asian wild boar	4	56500000	57100000	600001
ROH_285	Northeast Asian wild boar	4	57460000	58160000	700001
ROH_286	Northeast Asian wild boar	4	58820000	59160000	340001
ROH_287	Northeast Asian wild boar	4	59260000	59440000	180001
ROH_288	Northeast Asian wild boar	4	59600000	62160000	2560001
ROH_289	Northeast Asian wild boar	4	62440000	63320000	880001
ROH_290	Northeast Asian wild boar	4	65420000	65500000	80001
ROH_291	Northeast Asian wild boar	4	65940000	66160000	220001
ROH_292	Northeast Asian wild boar	4	66300000	66660000	360001
ROH_293	Northeast Asian wild boar	4	67240000	67260000	20001
ROH_294	Northeast Asian wild boar	4	67500000	68200000	700001
ROH_295	Northeast Asian wild boar	4	68760000	71280000	2520001
ROH_296	Northeast Asian wild boar	4	72240000	72780000	540001
ROH_297	Northeast Asian wild boar	4	73280000	74340000	1060001
ROH_298	Northeast Asian wild boar	4	74760000	75500000	740001
ROH_299	Northeast Asian wild boar	4	75660000	77040000	1380001
ROH_300	Northeast Asian wild boar	4	77780000	79800000	2020001
ROH_301	Northeast Asian wild boar	4	80100000	81000000	900001
ROH_302	Northeast Asian wild boar	4	81040000	82000000	960001
ROH_303	Northeast Asian wild boar	4	82560000	84520000	1960001
ROH_304	Northeast Asian wild boar	4	86040000	86800000	760001
ROH_305	Northeast Asian wild boar	4	88000000	88880000	880001
ROH_306	Northeast Asian wild boar	4	89280000	93060000	3780001
ROH_307	Northeast Asian wild boar	4	93300000	93920000	620001
ROH_308	Northeast Asian wild boar	4	94160000	96200000	2040001
ROH_309	Northeast Asian wild boar	4	97620000	100040000	2420001
ROH_310	Northeast Asian wild boar	4	100320000	101020000	700001
ROH_311	Northeast Asian wild boar	4	101600000	102320000	720001
ROH_312	Northeast Asian wild boar	4	102400000	105140000	2740001
ROH_313	Northeast Asian wild boar	4	105300000	108240000	2940001
ROH_314	Northeast Asian wild boar	4	109480000	110240000	760001
ROH_315	Northeast Asian wild boar	4	110440000	111080000	640001
ROH_316	Northeast Asian wild boar	4	113980000	114720000	740001
ROH_317	Northeast Asian wild boar	4	115100000	116280000	1180001
ROH_318	Northeast Asian wild boar	4	120080000	121140000	1060001
ROH_319	Northeast Asian wild boar	4	137600000	138380000	780001
ROH_320	Northeast Asian wild boar	4	138980000	139320000	340001
ROH_321	Northeast Asian wild boar	4	139560000	139620000	60001
ROH_322	Northeast Asian wild boar	4	142240000	143480000	1240001
ROH_323	Northeast Asian wild boar	5	0	2280000	2280001
ROH_324	Northeast Asian wild boar	5	5200000	5880000	680001
ROH_325	Northeast Asian wild boar	5	7920000	8420000	500001
ROH_326	Northeast Asian wild boar	5	8500000	9320000	820001
ROH_327	Northeast Asian wild boar	5	18740000	19480000	740001
ROH_328	Northeast Asian wild boar	5	22620000	24700000	2080001
ROH_329	Northeast Asian wild boar	5	26480000	27060000	580001
ROH_330	Northeast Asian wild boar	5	28080000	28860000	780001
ROH_331	Northeast Asian wild boar	5	32640000	33920000	1280001
ROH_332	Northeast Asian wild boar	5	33980000	34040000	60001
ROH_333	Northeast Asian wild boar	5	34120000	34440000	320001
ROH_334	Northeast Asian wild boar	5	34920000	36080000	1160001
ROH_335	Northeast Asian wild boar	5	36220000	38000000	1780001
ROH_336	Northeast Asian wild boar	5	38940000	39880000	940001
ROH_337	Northeast Asian wild boar	5	42320000	43480000	1160001
ROH_338	Northeast Asian wild boar	5	43560000	45540000	1980001
ROH_339	Northeast Asian wild boar	5	46220000	46760000	540001
ROH_340	Northeast Asian wild boar	5	47280000	49320000	2040001
ROH_341	Northeast Asian wild boar	5	49420000	50000000	580001
ROH_342	Northeast Asian wild boar	5	50600000	50720000	120001
ROH_343	Northeast Asian wild boar	5	51220000	51880000	660001
ROH_344	Northeast Asian wild boar	5	52600000	53320000	720001
ROH_345	Northeast Asian wild boar	5	53440000	53580000	140001
ROH_346	Northeast Asian wild boar	5	54000000	54560000	560001
ROH_347	Northeast Asian wild boar	5	55420000	55860000	440001
ROH_348	Northeast Asian wild boar	5	55940000	56500000	560001
ROH_349	Northeast Asian wild boar	5	58380000	59140000	760001
ROH_350	Northeast Asian wild boar	5	61840000	62500000	660001
ROH_351	Northeast Asian wild boar	5	63340000	63880000	540001
ROH_352	Northeast Asian wild boar	5	66200000	66780000	580001
ROH_353	Northeast Asian wild boar	5	70860000	71400000	540001
ROH_354	Northeast Asian wild boar	5	72500000	73400000	900001
ROH_355	Northeast Asian wild boar	5	76760000	78880000	2120001
ROH_356	Northeast Asian wild boar	5	79320000	80420000	1100001
ROH_357	Northeast Asian wild boar	5	80500000	80640000	140001
ROH_358	Northeast Asian wild boar	5	81100000	81980000	880001
ROH_359	Northeast Asian wild boar	5	95360000	96180000	820001
ROH_360	Northeast Asian wild boar	5	96920000	97520000	600001
ROH_361	Northeast Asian wild boar	5	106020000	106620000	600001
ROH_362	Northeast Asian wild boar	5	107560000	109780000	2220001
ROH_363	Northeast Asian wild boar	5	110980000	111520000	540001
ROH_364	Northeast Asian wild boar	6	1640000	3160000	1520001
ROH_365	Northeast Asian wild boar	6	9300000	9740000	440001
ROH_366	Northeast Asian wild boar	6	10780000	11380000	600001
ROH_367	Northeast Asian wild boar	6	13320000	13340000	20001
ROH_368	Northeast Asian wild boar	6	13660000	14800000	1140001
ROH_369	Northeast Asian wild boar	6	17140000	17700000	560001
ROH_370	Northeast Asian wild boar	6	19040000	21460000	2420001
ROH_371	Northeast Asian wild boar	6	21540000	22920000	1380001
ROH_372	Northeast Asian wild boar	6	23000000	23680000	680001
ROH_373	Northeast Asian wild boar	6	24640000	24920000	280001
ROH_374	Northeast Asian wild boar	6	24960000	26000000	1040001
ROH_375	Northeast Asian wild boar	6	26360000	27300000	940001
ROH_376	Northeast Asian wild boar	6	28700000	29580000	880001
ROH_377	Northeast Asian wild boar	6	31240000	31280000	40001
ROH_378	Northeast Asian wild boar	6	31300000	32980000	1680001
ROH_379	Northeast Asian wild boar	6	33180000	33200000	20001
ROH_380	Northeast Asian wild boar	6	34300000	34740000	440001
ROH_381	Northeast Asian wild boar	6	35860000	36140000	280001
ROH_382	Northeast Asian wild boar	6	38000000	39120000	1120001
ROH_383	Northeast Asian wild boar	6	39200000	39720000	520001
ROH_384	Northeast Asian wild boar	6	42940000	43160000	220001
ROH_385	Northeast Asian wild boar	6	43820000	45180000	1360001
ROH_386	Northeast Asian wild boar	6	46200000	46220000	20001
ROH_387	Northeast Asian wild boar	6	46700000	52360000	5660001
ROH_388	Northeast Asian wild boar	6	52800000	53460000	660001
ROH_389	Northeast Asian wild boar	6	54560000	57540000	2980001
ROH_390	Northeast Asian wild boar	6	57640000	58620000	980001
ROH_391	Northeast Asian wild boar	6	59460000	63240000	3780001
ROH_392	Northeast Asian wild boar	6	64280000	65440000	1160001
ROH_393	Northeast Asian wild boar	6	69600000	70140000	540001
ROH_394	Northeast Asian wild boar	6	71480000	72000000	520001
ROH_395	Northeast Asian wild boar	6	72720000	73720000	1000001
ROH_396	Northeast Asian wild boar	6	74580000	77740000	3160001
ROH_397	Northeast Asian wild boar	6	78440000	78740000	300001
ROH_398	Northeast Asian wild boar	6	78940000	80080000	1140001
ROH_399	Northeast Asian wild boar	6	81060000	81760000	700001
ROH_400	Northeast Asian wild boar	6	82460000	83800000	1340001
ROH_401	Northeast Asian wild boar	6	84760000	86060000	1300001
ROH_402	Northeast Asian wild boar	6	87660000	88560000	900001
ROH_403	Northeast Asian wild boar	6	89380000	92280000	2900001
ROH_404	Northeast Asian wild boar	6	93820000	94300000	480001
ROH_405	Northeast Asian wild boar	6	96640000	101180000	4540001
ROH_406	Northeast Asian wild boar	6	102040000	102720000	680001
ROH_407	Northeast Asian wild boar	6	102800000	103880000	1080001
ROH_408	Northeast Asian wild boar	6	104380000	108440000	4060001
ROH_409	Northeast Asian wild boar	6	108620000	111140000	2520001
ROH_410	Northeast Asian wild boar	6	111280000	112980000	1700001
ROH_411	Northeast Asian wild boar	6	113060000	118140000	5080001
ROH_412	Northeast Asian wild boar	6	118220000	118540000	320001
ROH_413	Northeast Asian wild boar	6	119520000	120100000	580001
ROH_414	Northeast Asian wild boar	6	120520000	121820000	1300001
ROH_415	Northeast Asian wild boar	6	121860000	124080000	2220001
ROH_416	Northeast Asian wild boar	6	128420000	128940000	520001
ROH_417	Northeast Asian wild boar	6	129580000	130140000	560001
ROH_418	Northeast Asian wild boar	6	130400000	131180000	780001
ROH_419	Northeast Asian wild boar	6	138640000	139640000	1000001
ROH_420	Northeast Asian wild boar	6	147740000	147820000	80001
ROH_421	Northeast Asian wild boar	6	156360000	156980000	620001
ROH_422	Northeast Asian wild boar	7	980000	1580000	600001
ROH_423	Northeast Asian wild boar	7	2780000	3220000	440001
ROH_424	Northeast Asian wild boar	7	23860000	24640000	780001
ROH_425	Northeast Asian wild boar	7	27060000	28100000	1040001
ROH_426	Northeast Asian wild boar	7	29360000	30140000	780001
ROH_427	Northeast Asian wild boar	7	30460000	30600000	140001
ROH_428	Northeast Asian wild boar	7	30880000	31840000	960001
ROH_429	Northeast Asian wild boar	7	32040000	35120000	3080001
ROH_430	Northeast Asian wild boar	7	35220000	38460000	3240001
ROH_431	Northeast Asian wild boar	7	38600000	39980000	1380001
ROH_432	Northeast Asian wild boar	7	40400000	40520000	120001
ROH_433	Northeast Asian wild boar	7	40740000	41140000	400001
ROH_434	Northeast Asian wild boar	7	41240000	41300000	60001
ROH_435	Northeast Asian wild boar	7	41580000	42320000	740001
ROH_436	Northeast Asian wild boar	7	42420000	42960000	540001
ROH_437	Northeast Asian wild boar	7	43240000	43780000	540001
ROH_438	Northeast Asian wild boar	7	44840000	45420000	580001
ROH_439	Northeast Asian wild boar	7	45540000	46400000	860001
ROH_440	Northeast Asian wild boar	7	50160000	50400000	240001
ROH_441	Northeast Asian wild boar	7	50620000	50820000	200001
ROH_442	Northeast Asian wild boar	7	50900000	51780000	880001
ROH_443	Northeast Asian wild boar	7	55000000	55440000	440001
ROH_444	Northeast Asian wild boar	7	57460000	58500000	1040001
ROH_445	Northeast Asian wild boar	7	59580000	61220000	1640001
ROH_446	Northeast Asian wild boar	7	61540000	62740000	1200001
ROH_447	Northeast Asian wild boar	7	63040000	66000000	2960001
ROH_448	Northeast Asian wild boar	7	67020000	68900000	1880001
ROH_449	Northeast Asian wild boar	7	69460000	70920000	1460001
ROH_450	Northeast Asian wild boar	7	71920000	72740000	820001
ROH_451	Northeast Asian wild boar	7	72860000	73620000	760001
ROH_452	Northeast Asian wild boar	7	74620000	76980000	2360001
ROH_453	Northeast Asian wild boar	7	77220000	78480000	1260001
ROH_454	Northeast Asian wild boar	7	78740000	79560000	820001
ROH_455	Northeast Asian wild boar	7	90320000	90920000	600001
ROH_456	Northeast Asian wild boar	7	92420000	93140000	720001
ROH_457	Northeast Asian wild boar	7	94720000	95260000	540001
ROH_458	Northeast Asian wild boar	7	96440000	97560000	1120001
ROH_459	Northeast Asian wild boar	7	97740000	97780000	40001
ROH_460	Northeast Asian wild boar	7	97840000	103160000	5320001
ROH_461	Northeast Asian wild boar	7	103180000	103340000	160001
ROH_462	Northeast Asian wild boar	7	109480000	109860000	380001
ROH_463	Northeast Asian wild boar	7	110880000	111620000	740001
ROH_464	Northeast Asian wild boar	7	125420000	125560000	140001
ROH_465	Northeast Asian wild boar	8	1020000	1560000	540001
ROH_466	Northeast Asian wild boar	8	12980000	13460000	480001
ROH_467	Northeast Asian wild boar	8	15700000	16300000	600001
ROH_468	Northeast Asian wild boar	8	16540000	16980000	440001
ROH_469	Northeast Asian wild boar	8	17200000	17220000	20001
ROH_470	Northeast Asian wild boar	8	17360000	17880000	520001
ROH_471	Northeast Asian wild boar	8	18060000	18240000	180001
ROH_472	Northeast Asian wild boar	8	20540000	21140000	600001
ROH_473	Northeast Asian wild boar	8	21680000	22240000	560001
ROH_474	Northeast Asian wild boar	8	23800000	25440000	1640001
ROH_475	Northeast Asian wild boar	8	26220000	27280000	1060001
ROH_476	Northeast Asian wild boar	8	38720000	39160000	440001
ROH_477	Northeast Asian wild boar	8	39860000	40100000	240001
ROH_478	Northeast Asian wild boar	8	40900000	41320000	420001
ROH_479	Northeast Asian wild boar	8	41460000	41480000	20001
ROH_480	Northeast Asian wild boar	8	41760000	42600000	840001
ROH_481	Northeast Asian wild boar	8	44840000	45760000	920001
ROH_482	Northeast Asian wild boar	8	50200000	51920000	1720001
ROH_483	Northeast Asian wild boar	8	52320000	55940000	3620001
ROH_484	Northeast Asian wild boar	8	57520000	58200000	680001
ROH_485	Northeast Asian wild boar	8	58400000	60500000	2100001
ROH_486	Northeast Asian wild boar	8	60600000	61580000	980001
ROH_487	Northeast Asian wild boar	8	62360000	63820000	1460001
ROH_488	Northeast Asian wild boar	8	64180000	67680000	3500001
ROH_489	Northeast Asian wild boar	8	68460000	69480000	1020001
ROH_490	Northeast Asian wild boar	8	69560000	70600000	1040001
ROH_491	Northeast Asian wild boar	8	70920000	74220000	3300001
ROH_492	Northeast Asian wild boar	8	82440000	83160000	720001
ROH_493	Northeast Asian wild boar	8	84440000	84460000	20001
ROH_494	Northeast Asian wild boar	8	84720000	85060000	340001
ROH_495	Northeast Asian wild boar	8	86020000	86860000	840001
ROH_496	Northeast Asian wild boar	8	88480000	90040000	1560001
ROH_497	Northeast Asian wild boar	8	90060000	90940000	880001
ROH_498	Northeast Asian wild boar	8	91080000	92280000	1200001
ROH_499	Northeast Asian wild boar	8	92780000	92800000	20001
ROH_500	Northeast Asian wild boar	8	93140000	93160000	20001
ROH_501	Northeast Asian wild boar	8	93660000	94460000	800001
ROH_502	Northeast Asian wild boar	8	94680000	98120000	3440001
ROH_503	Northeast Asian wild boar	8	98240000	99640000	1400001
ROH_504	Northeast Asian wild boar	8	99760000	99900000	140001
ROH_505	Northeast Asian wild boar	8	100620000	101540000	920001
ROH_506	Northeast Asian wild boar	8	101660000	102620000	960001
ROH_507	Northeast Asian wild boar	8	102860000	105840000	2980001
ROH_508	Northeast Asian wild boar	8	106700000	107900000	1200001
ROH_509	Northeast Asian wild boar	8	107940000	110660000	2720001
ROH_510	Northeast Asian wild boar	8	111620000	112000000	380001
ROH_511	Northeast Asian wild boar	8	112300000	113460000	1160001
ROH_512	Northeast Asian wild boar	8	114460000	115140000	680001
ROH_513	Northeast Asian wild boar	8	115440000	116000000	560001
ROH_514	Northeast Asian wild boar	8	116300000	117040000	740001
ROH_515	Northeast Asian wild boar	8	120060000	120440000	380001
ROH_516	Northeast Asian wild boar	8	123540000	124120000	580001
ROH_517	Northeast Asian wild boar	8	126160000	126480000	320001
ROH_518	Northeast Asian wild boar	8	140880000	141120000	240001
ROH_519	Northeast Asian wild boar	8	142980000	143260000	280001
ROH_520	Northeast Asian wild boar	8	147040000	147240000	200001
ROH_521	Northeast Asian wild boar	8	147500000	148500000	1000001
ROH_522	Northeast Asian wild boar	9	2360000	3180000	820001
ROH_523	Northeast Asian wild boar	9	13700000	14320000	620001
ROH_524	Northeast Asian wild boar	9	16820000	17060000	240001
ROH_525	Northeast Asian wild boar	9	21220000	21460000	240001
ROH_526	Northeast Asian wild boar	9	21480000	21520000	40001
ROH_527	Northeast Asian wild boar	9	21860000	22040000	180001
ROH_528	Northeast Asian wild boar	9	22080000	22660000	580001
ROH_529	Northeast Asian wild boar	9	22700000	22720000	20001
ROH_530	Northeast Asian wild boar	9	23460000	24300000	840001
ROH_531	Northeast Asian wild boar	9	24340000	24580000	240001
ROH_532	Northeast Asian wild boar	9	26120000	26160000	40001
ROH_533	Northeast Asian wild boar	9	32560000	32920000	360001
ROH_534	Northeast Asian wild boar	9	34240000	34560000	320001
ROH_535	Northeast Asian wild boar	9	34760000	35960000	1200001
ROH_536	Northeast Asian wild boar	9	36300000	36540000	240001
ROH_537	Northeast Asian wild boar	9	36920000	37500000	580001
ROH_538	Northeast Asian wild boar	9	38100000	38420000	320001
ROH_539	Northeast Asian wild boar	9	38440000	39000000	560001
ROH_540	Northeast Asian wild boar	9	40380000	41060000	680001
ROH_541	Northeast Asian wild boar	9	46320000	48160000	1840001
ROH_542	Northeast Asian wild boar	9	49320000	49980000	660001
ROH_543	Northeast Asian wild boar	9	52460000	52820000	360001
ROH_544	Northeast Asian wild boar	9	53920000	54540000	620001
ROH_545	Northeast Asian wild boar	9	57120000	57940000	820001
ROH_546	Northeast Asian wild boar	9	59700000	60120000	420001
ROH_547	Northeast Asian wild boar	9	60500000	60560000	60001
ROH_548	Northeast Asian wild boar	9	60580000	61300000	720001
ROH_549	Northeast Asian wild boar	9	65160000	65540000	380001
ROH_550	Northeast Asian wild boar	9	65840000	68240000	2400001
ROH_551	Northeast Asian wild boar	9	68580000	70420000	1840001
ROH_552	Northeast Asian wild boar	9	70460000	70940000	480001
ROH_553	Northeast Asian wild boar	9	74480000	74840000	360001
ROH_554	Northeast Asian wild boar	9	75040000	75540000	500001
ROH_555	Northeast Asian wild boar	9	76320000	76840000	520001
ROH_556	Northeast Asian wild boar	9	77260000	83400000	6140001
ROH_557	Northeast Asian wild boar	9	83800000	84340000	540001
ROH_558	Northeast Asian wild boar	9	84640000	84660000	20001
ROH_559	Northeast Asian wild boar	9	86540000	88140000	1600001
ROH_560	Northeast Asian wild boar	9	88260000	89480000	1220001
ROH_561	Northeast Asian wild boar	9	89660000	90500000	840001
ROH_562	Northeast Asian wild boar	9	90660000	90700000	40001
ROH_563	Northeast Asian wild boar	9	91140000	92020000	880001
ROH_564	Northeast Asian wild boar	9	92380000	93400000	1020001
ROH_565	Northeast Asian wild boar	9	93620000	94280000	660001
ROH_566	Northeast Asian wild boar	9	94780000	95440000	660001
ROH_567	Northeast Asian wild boar	9	96760000	97480000	720001
ROH_568	Northeast Asian wild boar	9	98200000	99140000	940001
ROH_569	Northeast Asian wild boar	9	101540000	101780000	240001
ROH_570	Northeast Asian wild boar	9	105880000	107380000	1500001
ROH_571	Northeast Asian wild boar	9	107420000	109820000	2400001
ROH_572	Northeast Asian wild boar	9	111020000	111980000	960001
ROH_573	Northeast Asian wild boar	9	113060000	113080000	20001
ROH_574	Northeast Asian wild boar	9	113720000	116540000	2820001
ROH_575	Northeast Asian wild boar	9	117280000	118500000	1220001
ROH_576	Northeast Asian wild boar	9	120400000	120680000	280001
ROH_577	Northeast Asian wild boar	9	122120000	122440000	320001
ROH_578	Northeast Asian wild boar	9	125020000	126860000	1840001
ROH_579	Northeast Asian wild boar	9	127480000	127620000	140001
ROH_580	Northeast Asian wild boar	9	128820000	129140000	320001
ROH_581	Northeast Asian wild boar	9	129240000	129440000	200001
ROH_582	Northeast Asian wild boar	9	129560000	130500000	940001
ROH_583	Northeast Asian wild boar	9	131220000	131720000	500001
ROH_584	Northeast Asian wild boar	9	131880000	131900000	20001
ROH_585	Northeast Asian wild boar	9	136220000	136960000	740001
ROH_586	Northeast Asian wild boar	9	139760000	140240000	480001
ROH_587	Northeast Asian wild boar	9	150980000	152160000	1180001
ROH_588	Northeast Asian wild boar	9	152840000	153460000	620001
ROH_589	Northeast Asian wild boar	10	23840000	24480000	640001
ROH_590	Northeast Asian wild boar	10	25000000	25460000	460001
ROH_591	Northeast Asian wild boar	10	35980000	38400000	2420001
ROH_592	Northeast Asian wild boar	10	39060000	40420000	1360001
ROH_593	Northeast Asian wild boar	10	41700000	43340000	1640001
ROH_594	Northeast Asian wild boar	10	46460000	47020000	560001
ROH_595	Northeast Asian wild boar	10	50020000	51420000	1400001
ROH_596	Northeast Asian wild boar	10	55340000	55920000	580001
ROH_597	Northeast Asian wild boar	10	56840000	57360000	520001
ROH_598	Northeast Asian wild boar	10	57840000	59680000	1840001
ROH_599	Northeast Asian wild boar	10	62100000	63300000	1200001
ROH_600	Northeast Asian wild boar	10	64060000	64840000	780001
ROH_601	Northeast Asian wild boar	10	65520000	66800000	1280001
ROH_602	Northeast Asian wild boar	10	72360000	73800000	1440001
ROH_603	Northeast Asian wild boar	10	74260000	75320000	1060001
ROH_604	Northeast Asian wild boar	11	7800000	8460000	660001
ROH_605	Northeast Asian wild boar	11	8620000	9180000	560001
ROH_606	Northeast Asian wild boar	11	12320000	13140000	820001
ROH_607	Northeast Asian wild boar	11	15360000	16280000	920001
ROH_608	Northeast Asian wild boar	11	18100000	18320000	220001
ROH_609	Northeast Asian wild boar	11	22680000	23700000	1020001
ROH_610	Northeast Asian wild boar	11	23740000	23920000	180001
ROH_611	Northeast Asian wild boar	11	24160000	24200000	40001
ROH_612	Northeast Asian wild boar	11	29900000	30720000	820001
ROH_613	Northeast Asian wild boar	11	31960000	32540000	580001
ROH_614	Northeast Asian wild boar	11	32780000	33520000	740001
ROH_615	Northeast Asian wild boar	11	35080000	35940000	860001
ROH_616	Northeast Asian wild boar	11	36000000	37140000	1140001
ROH_617	Northeast Asian wild boar	11	37200000	38800000	1600001
ROH_618	Northeast Asian wild boar	11	39100000	42100000	3000001
ROH_619	Northeast Asian wild boar	11	42440000	44600000	2160001
ROH_620	Northeast Asian wild boar	11	45800000	48420000	2620001
ROH_621	Northeast Asian wild boar	11	49560000	50320000	760001
ROH_622	Northeast Asian wild boar	11	52260000	52560000	300001
ROH_623	Northeast Asian wild boar	11	55060000	55820000	760001
ROH_624	Northeast Asian wild boar	11	55920000	56420000	500001
ROH_625	Northeast Asian wild boar	11	56540000	58880000	2340001
ROH_626	Northeast Asian wild boar	11	59140000	59320000	180001
ROH_627	Northeast Asian wild boar	11	59680000	60000000	320001
ROH_628	Northeast Asian wild boar	11	62260000	63000000	740001
ROH_629	Northeast Asian wild boar	11	64820000	66100000	1280001
ROH_630	Northeast Asian wild boar	11	81520000	83120000	1600001
ROH_631	Northeast Asian wild boar	11	84460000	85020000	560001
ROH_632	Northeast Asian wild boar	11	85700000	87020000	1320001
ROH_633	Northeast Asian wild boar	11	87080000	87680000	600001
ROH_634	Northeast Asian wild boar	12	140000	700000	560001
ROH_635	Northeast Asian wild boar	12	2100000	3720000	1620001
ROH_636	Northeast Asian wild boar	12	3740000	3760000	20001
ROH_637	Northeast Asian wild boar	12	4600000	4840000	240001
ROH_638	Northeast Asian wild boar	12	6140000	6480000	340001
ROH_639	Northeast Asian wild boar	12	6500000	7080000	580001
ROH_640	Northeast Asian wild boar	12	7680000	8280000	600001
ROH_641	Northeast Asian wild boar	12	10320000	11100000	780001
ROH_642	Northeast Asian wild boar	12	15220000	16820000	1600001
ROH_643	Northeast Asian wild boar	12	17820000	18420000	600001
ROH_644	Northeast Asian wild boar	12	19300000	20040000	740001
ROH_645	Northeast Asian wild boar	12	20780000	21080000	300001
ROH_646	Northeast Asian wild boar	12	23520000	23600000	80001
ROH_647	Northeast Asian wild boar	12	24000000	24980000	980001
ROH_648	Northeast Asian wild boar	12	27240000	28240000	1000001
ROH_649	Northeast Asian wild boar	12	29880000	31880000	2000001
ROH_650	Northeast Asian wild boar	12	33320000	33980000	660001
ROH_651	Northeast Asian wild boar	12	34560000	34620000	60001
ROH_652	Northeast Asian wild boar	12	37220000	37280000	60001
ROH_653	Northeast Asian wild boar	12	37520000	38080000	560001
ROH_654	Northeast Asian wild boar	12	38920000	39320000	400001
ROH_655	Northeast Asian wild boar	12	58700000	59280000	580001
ROH_656	Northeast Asian wild boar	12	61820000	63040000	1220001
ROH_657	Northeast Asian wild boar	13	6300000	6760000	460001
ROH_658	Northeast Asian wild boar	13	15500000	16020000	520001
ROH_659	Northeast Asian wild boar	13	16360000	16900000	540001
ROH_660	Northeast Asian wild boar	13	18060000	18700000	640001
ROH_661	Northeast Asian wild boar	13	27000000	27500000	500001
ROH_662	Northeast Asian wild boar	13	28120000	28520000	400001
ROH_663	Northeast Asian wild boar	13	30060000	38600000	8540001
ROH_664	Northeast Asian wild boar	13	39440000	42820000	3380001
ROH_665	Northeast Asian wild boar	13	43900000	44800000	900001
ROH_666	Northeast Asian wild boar	13	44940000	48580000	3640001
ROH_667	Northeast Asian wild boar	13	50560000	51200000	640001
ROH_668	Northeast Asian wild boar	13	52720000	54500000	1780001
ROH_669	Northeast Asian wild boar	13	54520000	55440000	920001
ROH_670	Northeast Asian wild boar	13	55820000	56200000	380001
ROH_671	Northeast Asian wild boar	13	57260000	57880000	620001
ROH_672	Northeast Asian wild boar	13	58000000	58720000	720001
ROH_673	Northeast Asian wild boar	13	60160000	60780000	620001
ROH_674	Northeast Asian wild boar	13	61260000	61720000	460001
ROH_675	Northeast Asian wild boar	13	61820000	63640000	1820001
ROH_676	Northeast Asian wild boar	13	63940000	65700000	1760001
ROH_677	Northeast Asian wild boar	13	65800000	66880000	1080001
ROH_678	Northeast Asian wild boar	13	67420000	69500000	2080001
ROH_679	Northeast Asian wild boar	13	72500000	76640000	4140001
ROH_680	Northeast Asian wild boar	13	76980000	80000000	3020001
ROH_681	Northeast Asian wild boar	13	80080000	80100000	20001
ROH_682	Northeast Asian wild boar	13	80340000	81060000	720001
ROH_683	Northeast Asian wild boar	13	81140000	81160000	20001
ROH_684	Northeast Asian wild boar	13	81500000	81780000	280001
ROH_685	Northeast Asian wild boar	13	82500000	83280000	780001
ROH_686	Northeast Asian wild boar	13	83840000	84860000	1020001
ROH_687	Northeast Asian wild boar	13	84940000	87820000	2880001
ROH_688	Northeast Asian wild boar	13	89300000	91420000	2120001
ROH_689	Northeast Asian wild boar	13	91600000	92160000	560001
ROH_690	Northeast Asian wild boar	13	92880000	93900000	1020001
ROH_691	Northeast Asian wild boar	13	94020000	95120000	1100001
ROH_692	Northeast Asian wild boar	13	95220000	97700000	2480001
ROH_693	Northeast Asian wild boar	13	97760000	107340000	9580001
ROH_694	Northeast Asian wild boar	13	107480000	109940000	2460001
ROH_695	Northeast Asian wild boar	13	111060000	112680000	1620001
ROH_696	Northeast Asian wild boar	13	112940000	113680000	740001
ROH_697	Northeast Asian wild boar	13	113720000	114940000	1220001
ROH_698	Northeast Asian wild boar	13	115380000	116060000	680001
ROH_699	Northeast Asian wild boar	13	116620000	118640000	2020001
ROH_700	Northeast Asian wild boar	13	119200000	119400000	200001
ROH_701	Northeast Asian wild boar	13	122920000	123480000	560001
ROH_702	Northeast Asian wild boar	13	126440000	127300000	860001
ROH_703	Northeast Asian wild boar	13	127680000	129180000	1500001
ROH_704	Northeast Asian wild boar	13	129740000	130440000	700001
ROH_705	Northeast Asian wild boar	13	130800000	131680000	880001
ROH_706	Northeast Asian wild boar	13	131860000	132360000	500001
ROH_707	Northeast Asian wild boar	13	132840000	136160000	3320001
ROH_708	Northeast Asian wild boar	13	136220000	136680000	460001
ROH_709	Northeast Asian wild boar	13	140820000	142100000	1280001
ROH_710	Northeast Asian wild boar	13	142260000	144420000	2160001
ROH_711	Northeast Asian wild boar	13	145340000	145880000	540001
ROH_712	Northeast Asian wild boar	13	146520000	148400000	1880001
ROH_713	Northeast Asian wild boar	13	149260000	149760000	500001
ROH_714	Northeast Asian wild boar	13	150220000	151700000	1480001
ROH_715	Northeast Asian wild boar	13	152440000	159580000	7140001
ROH_716	Northeast Asian wild boar	13	159720000	163720000	4000001
ROH_717	Northeast Asian wild boar	13	164160000	168600000	4440001
ROH_718	Northeast Asian wild boar	13	168700000	169420000	720001
ROH_719	Northeast Asian wild boar	13	169760000	170620000	860001
ROH_720	Northeast Asian wild boar	13	172560000	179800000	7240001
ROH_721	Northeast Asian wild boar	13	179980000	182600000	2620001
ROH_722	Northeast Asian wild boar	13	183400000	184620000	1220001
ROH_723	Northeast Asian wild boar	13	185320000	188200000	2880001
ROH_724	Northeast Asian wild boar	13	189020000	190440000	1420001
ROH_725	Northeast Asian wild boar	13	192180000	192800000	620001
ROH_726	Northeast Asian wild boar	13	192820000	193140000	320001
ROH_727	Northeast Asian wild boar	13	193240000	193820000	580001
ROH_728	Northeast Asian wild boar	13	193880000	194720000	840001
ROH_729	Northeast Asian wild boar	13	203000000	203240000	240001
ROH_730	Northeast Asian wild boar	14	9520000	10020000	500001
ROH_731	Northeast Asian wild boar	14	17400000	18120000	720001
ROH_732	Northeast Asian wild boar	14	23880000	25100000	1220001
ROH_733	Northeast Asian wild boar	14	26080000	26720000	640001
ROH_734	Northeast Asian wild boar	14	30860000	30900000	40001
ROH_735	Northeast Asian wild boar	14	31000000	31420000	420001
ROH_736	Northeast Asian wild boar	14	31600000	32300000	700001
ROH_737	Northeast Asian wild boar	14	34060000	35200000	1140001
ROH_738	Northeast Asian wild boar	14	36120000	36940000	820001
ROH_739	Northeast Asian wild boar	14	37240000	38600000	1360001
ROH_740	Northeast Asian wild boar	14	38680000	39520000	840001
ROH_741	Northeast Asian wild boar	14	40080000	40720000	640001
ROH_742	Northeast Asian wild boar	14	41260000	44220000	2960001
ROH_743	Northeast Asian wild boar	14	44280000	44300000	20001
ROH_744	Northeast Asian wild boar	14	45620000	47200000	1580001
ROH_745	Northeast Asian wild boar	14	47920000	49100000	1180001
ROH_746	Northeast Asian wild boar	14	49320000	49600000	280001
ROH_747	Northeast Asian wild boar	14	50920000	52260000	1340001
ROH_748	Northeast Asian wild boar	14	52800000	54100000	1300001
ROH_749	Northeast Asian wild boar	14	54200000	56000000	1800001
ROH_750	Northeast Asian wild boar	14	56020000	56920000	900001
ROH_751	Northeast Asian wild boar	14	57300000	57860000	560001
ROH_752	Northeast Asian wild boar	14	58280000	59060000	780001
ROH_753	Northeast Asian wild boar	14	59820000	60440000	620001
ROH_754	Northeast Asian wild boar	14	62040000	62340000	300001
ROH_755	Northeast Asian wild boar	14	63500000	65620000	2120001
ROH_756	Northeast Asian wild boar	14	65720000	66840000	1120001
ROH_757	Northeast Asian wild boar	14	66940000	70940000	4000001
ROH_758	Northeast Asian wild boar	14	70980000	72660000	1680001
ROH_759	Northeast Asian wild boar	14	75220000	75380000	160001
ROH_760	Northeast Asian wild boar	14	75560000	79120000	3560001
ROH_761	Northeast Asian wild boar	14	79460000	80140000	680001
ROH_762	Northeast Asian wild boar	14	80160000	82100000	1940001
ROH_763	Northeast Asian wild boar	14	82200000	84920000	2720001
ROH_764	Northeast Asian wild boar	14	85360000	88680000	3320001
ROH_765	Northeast Asian wild boar	14	88980000	89780000	800001
ROH_766	Northeast Asian wild boar	14	89860000	91060000	1200001
ROH_767	Northeast Asian wild boar	14	91620000	93540000	1920001
ROH_768	Northeast Asian wild boar	14	95220000	95900000	680001
ROH_769	Northeast Asian wild boar	14	96020000	97440000	1420001
ROH_770	Northeast Asian wild boar	14	97540000	98320000	780001
ROH_771	Northeast Asian wild boar	14	101380000	101620000	240001
ROH_772	Northeast Asian wild boar	14	102080000	104440000	2360001
ROH_773	Northeast Asian wild boar	14	104480000	106760000	2280001
ROH_774	Northeast Asian wild boar	14	106840000	107760000	920001
ROH_775	Northeast Asian wild boar	14	108420000	111800000	3380001
ROH_776	Northeast Asian wild boar	14	114260000	115860000	1600001
ROH_777	Northeast Asian wild boar	14	116880000	117420000	540001
ROH_778	Northeast Asian wild boar	14	118020000	118580000	560001
ROH_779	Northeast Asian wild boar	14	119100000	120120000	1020001
ROH_780	Northeast Asian wild boar	14	120500000	121180000	680001
ROH_781	Northeast Asian wild boar	14	122760000	123640000	880001
ROH_782	Northeast Asian wild boar	14	123880000	124740000	860001
ROH_783	Northeast Asian wild boar	14	125000000	125560000	560001
ROH_784	Northeast Asian wild boar	14	125800000	126100000	300001
ROH_785	Northeast Asian wild boar	14	127760000	128420000	660001
ROH_786	Northeast Asian wild boar	14	130420000	130780000	360001
ROH_787	Northeast Asian wild boar	14	131440000	131660000	220001
ROH_788	Northeast Asian wild boar	14	131680000	131840000	160001
ROH_789	Northeast Asian wild boar	14	134860000	135020000	160001
ROH_790	Northeast Asian wild boar	14	135040000	135100000	60001
ROH_791	Northeast Asian wild boar	14	135560000	135680000	120001
ROH_792	Northeast Asian wild boar	14	137340000	139000000	1660001
ROH_793	Northeast Asian wild boar	14	143780000	144160000	380001
ROH_794	Northeast Asian wild boar	14	144360000	145000000	640001
ROH_795	Northeast Asian wild boar	14	145140000	145160000	20001
ROH_796	Northeast Asian wild boar	14	145580000	145780000	200001
ROH_797	Northeast Asian wild boar	15	2740000	3400000	660001
ROH_798	Northeast Asian wild boar	15	7120000	7780000	660001
ROH_799	Northeast Asian wild boar	15	9900000	11020000	1120001
ROH_800	Northeast Asian wild boar	15	17140000	17780000	640001
ROH_801	Northeast Asian wild boar	15	25540000	26100000	560001
ROH_802	Northeast Asian wild boar	15	36980000	37620000	640001
ROH_803	Northeast Asian wild boar	15	38220000	38860000	640001
ROH_804	Northeast Asian wild boar	15	39340000	43400000	4060001
ROH_805	Northeast Asian wild boar	15	43820000	45260000	1440001
ROH_806	Northeast Asian wild boar	15	45340000	46560000	1220001
ROH_807	Northeast Asian wild boar	15	47140000	47780000	640001
ROH_808	Northeast Asian wild boar	15	47960000	47980000	20001
ROH_809	Northeast Asian wild boar	15	48900000	49880000	980001
ROH_810	Northeast Asian wild boar	15	52840000	55420000	2580001
ROH_811	Northeast Asian wild boar	15	57620000	57720000	100001
ROH_812	Northeast Asian wild boar	15	57740000	58560000	820001
ROH_813	Northeast Asian wild boar	15	59440000	59460000	20001
ROH_814	Northeast Asian wild boar	15	64540000	64740000	200001
ROH_815	Northeast Asian wild boar	15	65100000	65140000	40001
ROH_816	Northeast Asian wild boar	15	65420000	65500000	80001
ROH_817	Northeast Asian wild boar	15	65640000	66520000	880001
ROH_818	Northeast Asian wild boar	15	67060000	71840000	4780001
ROH_819	Northeast Asian wild boar	15	72020000	72620000	600001
ROH_820	Northeast Asian wild boar	15	73140000	77300000	4160001
ROH_821	Northeast Asian wild boar	15	77620000	79060000	1440001
ROH_822	Northeast Asian wild boar	15	79660000	81100000	1440001
ROH_823	Northeast Asian wild boar	15	81200000	81780000	580001
ROH_824	Northeast Asian wild boar	15	82180000	83780000	1600001
ROH_825	Northeast Asian wild boar	15	84400000	85920000	1520001
ROH_826	Northeast Asian wild boar	15	86180000	86840000	660001
ROH_827	Northeast Asian wild boar	15	87000000	87640000	640001
ROH_828	Northeast Asian wild boar	15	92160000	92300000	140001
ROH_829	Northeast Asian wild boar	15	92520000	93140000	620001
ROH_830	Northeast Asian wild boar	15	95300000	95940000	640001
ROH_831	Northeast Asian wild boar	15	98340000	99600000	1260001
ROH_832	Northeast Asian wild boar	15	99720000	100380000	660001
ROH_833	Northeast Asian wild boar	15	100420000	101000000	580001
ROH_834	Northeast Asian wild boar	15	105700000	106440000	740001
ROH_835	Northeast Asian wild boar	15	109520000	110620000	1100001
ROH_836	Northeast Asian wild boar	15	111020000	111060000	40001
ROH_837	Northeast Asian wild boar	15	111240000	111760000	520001
ROH_838	Northeast Asian wild boar	15	112360000	113900000	1540001
ROH_839	Northeast Asian wild boar	15	113940000	114400000	460001
ROH_840	Northeast Asian wild boar	15	114480000	114980000	500001
ROH_841	Northeast Asian wild boar	15	119760000	120300000	540001
ROH_842	Northeast Asian wild boar	15	122780000	123160000	380001
ROH_843	Northeast Asian wild boar	15	123580000	124460000	880001
ROH_844	Northeast Asian wild boar	15	124580000	125660000	1080001
ROH_845	Northeast Asian wild boar	15	125960000	129600000	3640001
ROH_846	Northeast Asian wild boar	15	129620000	130400000	780001
ROH_847	Northeast Asian wild boar	15	130460000	131400000	940001
ROH_848	Northeast Asian wild boar	15	131500000	133180000	1680001
ROH_849	Northeast Asian wild boar	15	133340000	133980000	640001
ROH_850	Northeast Asian wild boar	15	134220000	134320000	100001
ROH_851	Northeast Asian wild boar	15	137580000	137820000	240001
ROH_852	Northeast Asian wild boar	15	139540000	140400000	860001
ROH_853	Northeast Asian wild boar	15	140700000	140800000	100001
ROH_854	Northeast Asian wild boar	15	140960000	141220000	260001
ROH_855	Northeast Asian wild boar	15	141420000	141600000	180001
ROH_856	Northeast Asian wild boar	15	142900000	143600000	700001
ROH_857	Northeast Asian wild boar	15	143620000	143640000	20001
ROH_858	Northeast Asian wild boar	15	143660000	144320000	660001
ROH_859	Northeast Asian wild boar	15	145700000	146360000	660001
ROH_860	Northeast Asian wild boar	15	148560000	149060000	500001
ROH_861	Northeast Asian wild boar	15	151240000	151540000	300001
ROH_862	Northeast Asian wild boar	15	151560000	151820000	260001
ROH_863	Northeast Asian wild boar	15	152440000	152780000	340001
ROH_864	Northeast Asian wild boar	16	1360000	2140000	780001
ROH_865	Northeast Asian wild boar	16	8280000	8620000	340001
ROH_866	Northeast Asian wild boar	16	15040000	15560000	520001
ROH_867	Northeast Asian wild boar	16	16840000	17260000	420001
ROH_868	Northeast Asian wild boar	16	17360000	17400000	40001
ROH_869	Northeast Asian wild boar	16	17420000	17440000	20001
ROH_870	Northeast Asian wild boar	16	17460000	18100000	640001
ROH_871	Northeast Asian wild boar	16	19480000	20300000	820001
ROH_872	Northeast Asian wild boar	16	22280000	22340000	60001
ROH_873	Northeast Asian wild boar	16	22500000	23760000	1260001
ROH_874	Northeast Asian wild boar	16	27300000	28400000	1100001
ROH_875	Northeast Asian wild boar	16	30700000	30960000	260001
ROH_876	Northeast Asian wild boar	16	32980000	33680000	700001
ROH_877	Northeast Asian wild boar	16	34440000	35780000	1340001
ROH_878	Northeast Asian wild boar	16	35800000	37980000	2180001
ROH_879	Northeast Asian wild boar	16	38800000	39860000	1060001
ROH_880	Northeast Asian wild boar	16	39960000	41000000	1040001
ROH_881	Northeast Asian wild boar	16	41360000	46620000	5260001
ROH_882	Northeast Asian wild boar	16	46720000	47600000	880001
ROH_883	Northeast Asian wild boar	16	47980000	50840000	2860001
ROH_884	Northeast Asian wild boar	16	52020000	53140000	1120001
ROH_885	Northeast Asian wild boar	16	54040000	55160000	1120001
ROH_886	Northeast Asian wild boar	16	55440000	55780000	340001
ROH_887	Northeast Asian wild boar	16	56000000	56960000	960001
ROH_888	Northeast Asian wild boar	16	58120000	59080000	960001
ROH_889	Northeast Asian wild boar	16	65160000	65980000	820001
ROH_890	Northeast Asian wild boar	16	75820000	76520000	700001
ROH_891	Northeast Asian wild boar	16	82580000	83160000	580001
ROH_892	Northeast Asian wild boar	16	83920000	84380000	460001
ROH_893	Northeast Asian wild boar	16	85060000	85760000	700001
ROH_894	Northeast Asian wild boar	17	2800000	3420000	620001
ROH_895	Northeast Asian wild boar	17	11500000	12280000	780001
ROH_896	Northeast Asian wild boar	17	12300000	12640000	340001
ROH_897	Northeast Asian wild boar	17	12780000	12940000	160001
ROH_898	Northeast Asian wild boar	17	16420000	17160000	740001
ROH_899	Northeast Asian wild boar	17	17260000	17920000	660001
ROH_900	Northeast Asian wild boar	17	19080000	20620000	1540001
ROH_901	Northeast Asian wild boar	17	21980000	24860000	2880001
ROH_902	Northeast Asian wild boar	17	25020000	26640000	1620001
ROH_903	Northeast Asian wild boar	17	26760000	30960000	4200001
ROH_904	Northeast Asian wild boar	17	34760000	35420000	660001
ROH_905	Northeast Asian wild boar	17	39160000	39740000	580001
ROH_906	Northeast Asian wild boar	17	44820000	44840000	20001
ROH_907	Northeast Asian wild boar	17	45260000	46300000	1040001
ROH_908	Northeast Asian wild boar	17	49100000	49820000	720001
ROH_909	Northeast Asian wild boar	17	59640000	59660000	20001
ROH_910	Northeast Asian wild boar	17	59680000	60020000	340001
ROH_911	Northeast Asian wild boar	17	60180000	61120000	940001
ROH_912	Northeast Asian wild boar	17	64360000	65180000	820001
ROH_913	Northeast Asian wild boar	17	65420000	65600000	180001
ROH_914	Northeast Asian wild boar	17	65620000	67040000	1420001
ROH_915	Northeast Asian wild boar	17	67260000	68300000	1040001
ROH_916	Northeast Asian wild boar	17	68360000	68920000	560001
ROH_917	Northeast Asian wild boar	18	500000	4340000	3840001
ROH_918	Northeast Asian wild boar	18	4820000	6340000	1520001
ROH_919	Northeast Asian wild boar	18	11260000	12380000	1120001
ROH_920	Northeast Asian wild boar	18	16960000	17560000	600001
ROH_921	Northeast Asian wild boar	18	18420000	20540000	2120001
ROH_922	Northeast Asian wild boar	18	23280000	23540000	260001
ROH_923	Northeast Asian wild boar	18	24240000	24640000	400001
ROH_924	Northeast Asian wild boar	18	25000000	25960000	960001
ROH_925	Northeast Asian wild boar	18	28020000	28760000	740001
ROH_926	Northeast Asian wild boar	18	29480000	29880000	400001
ROH_927	Northeast Asian wild boar	18	30680000	31240000	560001
ROH_928	Northeast Asian wild boar	18	31420000	32280000	860001
ROH_929	Northeast Asian wild boar	18	32700000	36000000	3300001
ROH_930	Northeast Asian wild boar	18	37680000	37820000	140001
ROH_931	Northeast Asian wild boar	18	38120000	38680000	560001
ROH_932	Northeast Asian wild boar	18	39700000	40580000	880001
ROH_933	Northeast Asian wild boar	18	40700000	41280000	580001
ROH_934	Northeast Asian wild boar	18	41860000	42820000	960001
ROH_935	Northeast Asian wild boar	18	43240000	44060000	820001
ROH_936	Northeast Asian wild boar	18	44740000	45300000	560001
ROH_937	Northeast Asian wild boar	18	46060000	47240000	1180001
ROH_938	Northeast Asian wild boar	18	47300000	48000000	700001
ROH_939	Northeast Asian wild boar	18	48120000	49300000	1180001
ROH_940	Northeast Asian wild boar	18	50200000	53300000	3100001
ROH_941	Northeast Asian wild boar	18	54640000	55280000	640001
ROH_942	Northeast Asian wild boar	18	57300000	58040000	740001
ROH_943	Northeast Asian wild boar	18	58060000	58860000	800001
ROH_944	Northeast Asian wild boar	18	59400000	59860000	460001
ROH_945	Northeast Asian wild boar	18	59920000	59960000	40001
ROH_1	European wild boar	1	720000	1380000	660001
ROH_2	European wild boar	1	2060000	2840000	780001
ROH_3	European wild boar	1	4260000	4800000	540001
ROH_4	European wild boar	1	7860000	8380000	520001
ROH_5	European wild boar	1	8400000	8520000	120001
ROH_6	European wild boar	1	23400000	24660000	1260001
ROH_7	European wild boar	1	25040000	25100000	60001
ROH_8	European wild boar	1	25480000	25740000	260001
ROH_9	European wild boar	1	25820000	27600000	1780001
ROH_10	European wild boar	1	27980000	28060000	80001
ROH_11	European wild boar	1	31480000	31680000	200001
ROH_12	European wild boar	1	45680000	46860000	1180001
ROH_13	European wild boar	1	48280000	50540000	2260001
ROH_14	European wild boar	1	50920000	53400000	2480001
ROH_15	European wild boar	1	53420000	53660000	240001
ROH_16	European wild boar	1	55000000	55880000	880001
ROH_17	European wild boar	1	56680000	57380000	700001
ROH_18	European wild boar	1	64100000	64800000	700001
ROH_19	European wild boar	1	65440000	65940000	500001
ROH_20	European wild boar	1	67220000	67960000	740001
ROH_21	European wild boar	1	69980000	70400000	420001
ROH_22	European wild boar	1	70420000	71200000	780001
ROH_23	European wild boar	1	72180000	72740000	560001
ROH_24	European wild boar	1	72860000	72920000	60001
ROH_25	European wild boar	1	73100000	73980000	880001
ROH_26	European wild boar	1	74020000	74360000	340001
ROH_27	European wild boar	1	76120000	76620000	500001
ROH_28	European wild boar	1	76960000	78420000	1460001
ROH_29	European wild boar	1	78880000	79640000	760001
ROH_30	European wild boar	1	79660000	79700000	40001
ROH_31	European wild boar	1	79780000	81920000	2140001
ROH_32	European wild boar	1	82120000	85140000	3020001
ROH_33	European wild boar	1	85360000	86040000	680001
ROH_34	European wild boar	1	86180000	86200000	20001
ROH_35	European wild boar	1	87040000	87620000	580001
ROH_36	European wild boar	1	89600000	89980000	380001
ROH_37	European wild boar	1	90380000	90420000	40001
ROH_38	European wild boar	1	90640000	90660000	20001
ROH_39	European wild boar	1	91180000	91740000	560001
ROH_40	European wild boar	1	91900000	93140000	1240001
ROH_41	European wild boar	1	94000000	97140000	3140001
ROH_42	European wild boar	1	97260000	98300000	1040001
ROH_43	European wild boar	1	99220000	100000000	780001
ROH_44	European wild boar	1	100160000	101960000	1800001
ROH_45	European wild boar	1	102080000	103900000	1820001
ROH_46	European wild boar	1	105960000	106660000	700001
ROH_47	European wild boar	1	107080000	107620000	540001
ROH_48	European wild boar	1	107700000	108800000	1100001
ROH_49	European wild boar	1	109100000	109940000	840001
ROH_50	European wild boar	1	109980000	110960000	980001
ROH_51	European wild boar	1	111260000	113860000	2600001
ROH_52	European wild boar	1	114880000	116080000	1200001
ROH_53	European wild boar	1	116120000	117560000	1440001
ROH_54	European wild boar	1	117620000	119180000	1560001
ROH_55	European wild boar	1	119360000	120140000	780001
ROH_56	European wild boar	1	124300000	124820000	520001
ROH_57	European wild boar	1	124920000	125600000	680001
ROH_58	European wild boar	1	125720000	126480000	760001
ROH_59	European wild boar	1	128340000	128360000	20001
ROH_60	European wild boar	1	132780000	133520000	740001
ROH_61	European wild boar	1	138660000	139340000	680001
ROH_62	European wild boar	1	139380000	139400000	20001
ROH_63	European wild boar	1	141060000	142280000	1220001
ROH_64	European wild boar	1	142740000	143680000	940001
ROH_65	European wild boar	1	144180000	144200000	20001
ROH_66	European wild boar	1	144240000	145880000	1640001
ROH_67	European wild boar	1	145900000	151160000	5260001
ROH_68	European wild boar	1	151300000	155040000	3740001
ROH_69	European wild boar	1	157760000	158940000	1180001
ROH_70	European wild boar	1	160060000	160900000	840001
ROH_71	European wild boar	1	161240000	161900000	660001
ROH_72	European wild boar	1	163800000	164160000	360001
ROH_73	European wild boar	1	164840000	165020000	180001
ROH_74	European wild boar	1	165460000	166240000	780001
ROH_75	European wild boar	1	166920000	167020000	100001
ROH_76	European wild boar	1	167160000	169420000	2260001
ROH_77	European wild boar	1	169760000	172000000	2240001
ROH_78	European wild boar	1	173420000	178360000	4940001
ROH_79	European wild boar	1	178700000	179040000	340001
ROH_80	European wild boar	1	179740000	181040000	1300001
ROH_81	European wild boar	1	181060000	181700000	640001
ROH_82	European wild boar	1	181960000	182500000	540001
ROH_83	European wild boar	1	183000000	183600000	600001
ROH_84	European wild boar	1	184400000	184740000	340001
ROH_85	European wild boar	1	185520000	186060000	540001
ROH_86	European wild boar	1	188580000	189980000	1400001
ROH_87	European wild boar	1	190440000	191540000	1100001
ROH_88	European wild boar	1	191960000	192820000	860001
ROH_89	European wild boar	1	192900000	192980000	80001
ROH_90	European wild boar	1	193020000	193100000	80001
ROH_91	European wild boar	1	193140000	193560000	420001
ROH_92	European wild boar	1	194300000	195240000	940001
ROH_93	European wild boar	1	195680000	196580000	900001
ROH_94	European wild boar	1	197440000	199540000	2100001
ROH_95	European wild boar	1	199560000	199580000	20001
ROH_96	European wild boar	1	200180000	200760000	580001
ROH_97	European wild boar	1	200820000	200840000	20001
ROH_98	European wild boar	1	202280000	202780000	500001
ROH_99	European wild boar	1	202840000	202920000	80001
ROH_100	European wild boar	1	202980000	203040000	60001
ROH_101	European wild boar	1	203180000	203200000	20001
ROH_102	European wild boar	1	203280000	205740000	2460001
ROH_103	European wild boar	1	206260000	207260000	1000001
ROH_104	European wild boar	1	208220000	208500000	280001
ROH_105	European wild boar	1	208980000	210820000	1840001
ROH_106	European wild boar	1	211300000	212720000	1420001
ROH_107	European wild boar	1	212840000	213540000	700001
ROH_108	European wild boar	1	213740000	217620000	3880001
ROH_109	European wild boar	1	218400000	219980000	1580001
ROH_110	European wild boar	1	220060000	223400000	3340001
ROH_111	European wild boar	1	223660000	224640000	980001
ROH_112	European wild boar	1	225420000	227820000	2400001
ROH_113	European wild boar	1	227880000	228840000	960001
ROH_114	European wild boar	1	228900000	232900000	4000001
ROH_115	European wild boar	1	233340000	234920000	1580001
ROH_116	European wild boar	1	235780000	237440000	1660001
ROH_117	European wild boar	1	237620000	240040000	2420001
ROH_118	European wild boar	1	240600000	241540000	940001
ROH_119	European wild boar	1	241620000	242580000	960001
ROH_120	European wild boar	1	243340000	243380000	40001
ROH_121	European wild boar	1	243480000	243600000	120001
ROH_122	European wild boar	1	243700000	245520000	1820001
ROH_123	European wild boar	1	245560000	245660000	100001
ROH_124	European wild boar	1	245780000	247080000	1300001
ROH_125	European wild boar	1	249860000	250440000	580001
ROH_126	European wild boar	1	252200000	252660000	460001
ROH_127	European wild boar	1	253280000	253900000	620001
ROH_128	European wild boar	1	254000000	254520000	520001
ROH_129	European wild boar	1	259980000	260300000	320001
ROH_130	European wild boar	1	267600000	267640000	40001
ROH_131	European wild boar	1	267720000	267820000	100001
ROH_132	European wild boar	1	269640000	270360000	720001
ROH_133	European wild boar	1	272760000	273780000	1020001
ROH_134	European wild boar	1	276940000	277620000	680001
ROH_135	European wild boar	1	279680000	280380000	700001
ROH_136	European wild boar	1	297220000	298500000	1280001
ROH_137	European wild boar	1	298680000	299440000	760001
ROH_138	European wild boar	1	300380000	300560000	180001
ROH_139	European wild boar	1	300620000	300760000	140001
ROH_140	European wild boar	1	301760000	302020000	260001
ROH_141	European wild boar	1	302120000	302240000	120001
ROH_142	European wild boar	1	302320000	302920000	600001
ROH_143	European wild boar	1	304040000	304060000	20001
ROH_144	European wild boar	1	304740000	306000000	1260001
ROH_145	European wild boar	1	311160000	311180000	20001
ROH_146	European wild boar	1	311260000	311640000	380001
ROH_147	European wild boar	2	7280000	7300000	20001
ROH_148	European wild boar	2	15880000	16460000	580001
ROH_149	European wild boar	2	16480000	17640000	1160001
ROH_150	European wild boar	2	18860000	19080000	220001
ROH_151	European wild boar	2	34880000	34900000	20001
ROH_152	European wild boar	2	36120000	36880000	760001
ROH_153	European wild boar	2	36960000	36980000	20001
ROH_154	European wild boar	2	37880000	38900000	1020001
ROH_155	European wild boar	2	39720000	40200000	480001
ROH_156	European wild boar	2	40440000	40820000	380001
ROH_157	European wild boar	2	43480000	43920000	440001
ROH_158	European wild boar	2	44560000	44640000	80001
ROH_159	European wild boar	2	44660000	45120000	460001
ROH_160	European wild boar	2	47440000	48140000	700001
ROH_161	European wild boar	2	48720000	49160000	440001
ROH_162	European wild boar	2	53720000	54620000	900001
ROH_163	European wild boar	2	56360000	58280000	1920001
ROH_164	European wild boar	2	58480000	59300000	820001
ROH_165	European wild boar	2	60220000	60240000	20001
ROH_166	European wild boar	2	60480000	61320000	840001
ROH_167	European wild boar	2	61500000	62060000	560001
ROH_168	European wild boar	2	64320000	65760000	1440001
ROH_169	European wild boar	2	66160000	67140000	980001
ROH_170	European wild boar	2	68660000	71420000	2760001
ROH_171	European wild boar	2	71680000	73920000	2240001
ROH_172	European wild boar	2	74380000	79260000	4880001
ROH_173	European wild boar	2	79280000	80280000	1000001
ROH_174	European wild boar	2	93860000	93940000	80001
ROH_175	European wild boar	2	95720000	96620000	900001
ROH_176	European wild boar	2	97280000	97300000	20001
ROH_177	European wild boar	2	98180000	99200000	1020001
ROH_178	European wild boar	2	100560000	101040000	480001
ROH_179	European wild boar	2	102020000	102040000	20001
ROH_180	European wild boar	2	102920000	103300000	380001
ROH_181	European wild boar	2	103680000	104600000	920001
ROH_182	European wild boar	2	107140000	107680000	540001
ROH_183	European wild boar	2	114100000	114260000	160001
ROH_184	European wild boar	2	115920000	116660000	740001
ROH_185	European wild boar	2	124560000	125060000	500001
ROH_186	European wild boar	2	135220000	135600000	380001
ROH_187	European wild boar	2	138900000	139600000	700001
ROH_188	European wild boar	2	140000000	140540000	540001
ROH_189	European wild boar	2	142260000	142300000	40001
ROH_190	European wild boar	2	142620000	142820000	200001
ROH_191	European wild boar	2	148060000	148360000	300001
ROH_192	European wild boar	2	154920000	155260000	340001
ROH_193	European wild boar	2	156360000	157000000	640001
ROH_194	European wild boar	2	159560000	160020000	460001
ROH_195	European wild boar	3	13020000	13680000	660001
ROH_196	European wild boar	3	14200000	14220000	20001
ROH_197	European wild boar	3	17660000	18380000	720001
ROH_198	European wild boar	3	23940000	24480000	540001
ROH_199	European wild boar	3	25380000	25920000	540001
ROH_200	European wild boar	3	26760000	27100000	340001
ROH_201	European wild boar	3	27260000	27340000	80001
ROH_202	European wild boar	3	27700000	29040000	1340001
ROH_203	European wild boar	3	29840000	29860000	20001
ROH_204	European wild boar	3	30120000	30280000	160001
ROH_205	European wild boar	3	30380000	30420000	40001
ROH_206	European wild boar	3	30720000	31500000	780001
ROH_207	European wild boar	3	32580000	33180000	600001
ROH_208	European wild boar	3	33220000	33260000	40001
ROH_209	European wild boar	3	33320000	34320000	1000001
ROH_210	European wild boar	3	34460000	35380000	920001
ROH_211	European wild boar	3	36360000	36620000	260001
ROH_212	European wild boar	3	37660000	39300000	1640001
ROH_213	European wild boar	3	39880000	40780000	900001
ROH_214	European wild boar	3	40860000	41560000	700001
ROH_215	European wild boar	3	42180000	43720000	1540001
ROH_216	European wild boar	3	43800000	45080000	1280001
ROH_217	European wild boar	3	46320000	47680000	1360001
ROH_218	European wild boar	3	49500000	50080000	580001
ROH_219	European wild boar	3	50700000	51360000	660001
ROH_220	European wild boar	3	51700000	52020000	320001
ROH_221	European wild boar	3	52060000	52260000	200001
ROH_222	European wild boar	3	52300000	52380000	80001
ROH_223	European wild boar	3	54840000	55220000	380001
ROH_224	European wild boar	3	64620000	65720000	1100001
ROH_225	European wild boar	3	73360000	73920000	560001
ROH_226	European wild boar	3	75780000	76120000	340001
ROH_227	European wild boar	3	80800000	80820000	20001
ROH_228	European wild boar	3	81120000	81200000	80001
ROH_229	European wild boar	3	81400000	82500000	1100001
ROH_230	European wild boar	3	82540000	85380000	2840001
ROH_231	European wild boar	3	85580000	88620000	3040001
ROH_232	European wild boar	3	88700000	88760000	60001
ROH_233	European wild boar	3	88880000	90860000	1980001
ROH_234	European wild boar	3	93820000	93960000	140001
ROH_235	European wild boar	3	95940000	96480000	540001
ROH_236	European wild boar	3	98020000	98560000	540001
ROH_237	European wild boar	3	106840000	107740000	900001
ROH_238	European wild boar	3	108880000	110020000	1140001
ROH_239	European wild boar	3	110220000	110280000	60001
ROH_240	European wild boar	3	110980000	111580000	600001
ROH_241	European wild boar	3	111960000	112060000	100001
ROH_242	European wild boar	3	112260000	112540000	280001
ROH_243	European wild boar	3	130280000	130880000	600001
ROH_244	European wild boar	3	137700000	138160000	460001
ROH_245	European wild boar	3	140620000	141180000	560001
ROH_246	European wild boar	4	240000	780000	540001
ROH_247	European wild boar	4	820000	1120000	300001
ROH_248	European wild boar	4	1800000	2360000	560001
ROH_249	European wild boar	4	7680000	7840000	160001
ROH_250	European wild boar	4	7900000	8940000	1040001
ROH_251	European wild boar	4	12300000	12600000	300001
ROH_252	European wild boar	4	13900000	14680000	780001
ROH_253	European wild boar	4	16840000	17140000	300001
ROH_254	European wild boar	4	26080000	26160000	80001
ROH_255	European wild boar	4	26240000	26300000	60001
ROH_256	European wild boar	4	26400000	27760000	1360001
ROH_257	European wild boar	4	32120000	32720000	600001
ROH_258	European wild boar	4	36080000	36460000	380001
ROH_259	European wild boar	4	37280000	38340000	1060001
ROH_260	European wild boar	4	46800000	47060000	260001
ROH_261	European wild boar	4	47800000	49580000	1780001
ROH_262	European wild boar	4	51240000	55960000	4720001
ROH_263	European wild boar	4	56020000	56040000	20001
ROH_264	European wild boar	4	56120000	57100000	980001
ROH_265	European wild boar	4	57460000	58220000	760001
ROH_266	European wild boar	4	58440000	59260000	820001
ROH_267	European wild boar	4	65560000	66360000	800001
ROH_268	European wild boar	4	66760000	67180000	420001
ROH_269	European wild boar	4	73760000	73820000	60001
ROH_270	European wild boar	4	83300000	83500000	200001
ROH_271	European wild boar	4	83760000	83860000	100001
ROH_272	European wild boar	4	85820000	86400000	580001
ROH_273	European wild boar	4	87260000	87780000	520001
ROH_274	European wild boar	4	88000000	88780000	780001
ROH_275	European wild boar	4	89980000	91540000	1560001
ROH_276	European wild boar	4	91580000	92000000	420001
ROH_277	European wild boar	4	92280000	92320000	40001
ROH_278	European wild boar	4	94520000	94840000	320001
ROH_279	European wild boar	4	95440000	96100000	660001
ROH_280	European wild boar	4	99280000	99560000	280001
ROH_281	European wild boar	4	101240000	101480000	240001
ROH_282	European wild boar	4	101600000	101940000	340001
ROH_283	European wild boar	4	102540000	103660000	1120001
ROH_284	European wild boar	4	104480000	104860000	380001
ROH_285	European wild boar	4	106840000	108200000	1360001
ROH_286	European wild boar	4	110300000	111080000	780001
ROH_287	European wild boar	4	117720000	118360000	640001
ROH_288	European wild boar	4	118400000	118560000	160001
ROH_289	European wild boar	4	119980000	120800000	820001
ROH_290	European wild boar	4	125180000	125320000	140001
ROH_291	European wild boar	4	134700000	134720000	20001
ROH_292	European wild boar	4	135020000	135180000	160001
ROH_293	European wild boar	4	142860000	143480000	620001
ROH_294	European wild boar	5	15420000	16140000	720001
ROH_295	European wild boar	5	18820000	19240000	420001
ROH_296	European wild boar	5	22560000	25140000	2580001
ROH_297	European wild boar	5	25220000	25980000	760001
ROH_298	European wild boar	5	26680000	27360000	680001
ROH_299	European wild boar	5	28380000	28760000	380001
ROH_300	European wild boar	5	33060000	33780000	720001
ROH_301	European wild boar	5	35140000	35880000	740001
ROH_302	European wild boar	5	39060000	39820000	760001
ROH_303	European wild boar	5	42540000	43480000	940001
ROH_304	European wild boar	5	43560000	45940000	2380001
ROH_305	European wild boar	5	47440000	49320000	1880001
ROH_306	European wild boar	5	49620000	50900000	1280001
ROH_307	European wild boar	5	51260000	51380000	120001
ROH_308	European wild boar	5	51940000	52340000	400001
ROH_309	European wild boar	5	52860000	54280000	1420001
ROH_310	European wild boar	5	54300000	54340000	40001
ROH_311	European wild boar	5	55200000	56420000	1220001
ROH_312	European wild boar	5	56860000	56880000	20001
ROH_313	European wild boar	5	56940000	59460000	2520001
ROH_314	European wild boar	5	61380000	61860000	480001
ROH_315	European wild boar	5	66200000	66720000	520001
ROH_316	European wild boar	5	67980000	68540000	560001
ROH_317	European wild boar	5	69140000	69720000	580001
ROH_318	European wild boar	5	69860000	72620000	2760001
ROH_319	European wild boar	5	77960000	78160000	200001
ROH_320	European wild boar	5	79860000	79960000	100001
ROH_321	European wild boar	5	85800000	86220000	420001
ROH_322	European wild boar	5	87380000	88260000	880001
ROH_323	European wild boar	5	96100000	96160000	60001
ROH_324	European wild boar	5	97260000	97540000	280001
ROH_325	European wild boar	5	108940000	109740000	800001
ROH_326	European wild boar	6	13960000	14500000	540001
ROH_327	European wild boar	6	14780000	15140000	360001
ROH_328	European wild boar	6	24980000	26340000	1360001
ROH_329	European wild boar	6	26460000	27400000	940001
ROH_330	European wild boar	6	28900000	29040000	140001
ROH_331	European wild boar	6	30940000	31080000	140001
ROH_332	European wild boar	6	32240000	32660000	420001
ROH_333	European wild boar	6	40920000	41520000	600001
ROH_334	European wild boar	6	41580000	41920000	340001
ROH_335	European wild boar	6	42280000	42960000	680001
ROH_336	European wild boar	6	44500000	44640000	140001
ROH_337	European wild boar	6	45420000	46240000	820001
ROH_338	European wild boar	6	47320000	48320000	1000001
ROH_339	European wild boar	6	49560000	51640000	2080001
ROH_340	European wild boar	6	51780000	51800000	20001
ROH_341	European wild boar	6	52880000	53460000	580001
ROH_342	European wild boar	6	54260000	57540000	3280001
ROH_343	European wild boar	6	57640000	58620000	980001
ROH_344	European wild boar	6	59480000	60220000	740001
ROH_345	European wild boar	6	61060000	62580000	1520001
ROH_346	European wild boar	6	65460000	66160000	700001
ROH_347	European wild boar	6	67200000	67620000	420001
ROH_348	European wild boar	6	74840000	75200000	360001
ROH_349	European wild boar	6	78780000	79640000	860001
ROH_350	European wild boar	6	81240000	81500000	260001
ROH_351	European wild boar	6	82480000	83000000	520001
ROH_352	European wild boar	6	85000000	85540000	540001
ROH_353	European wild boar	6	87960000	88520000	560001
ROH_354	European wild boar	6	89580000	90460000	880001
ROH_355	European wild boar	6	90720000	90940000	220001
ROH_356	European wild boar	6	91120000	91180000	60001
ROH_357	European wild boar	6	91280000	91320000	40001
ROH_358	European wild boar	6	91460000	91500000	40001
ROH_359	European wild boar	6	91740000	92180000	440001
ROH_360	European wild boar	6	96780000	96820000	40001
ROH_361	European wild boar	6	96840000	97440000	600001
ROH_362	European wild boar	6	97560000	97620000	60001
ROH_363	European wild boar	6	97800000	97920000	120001
ROH_364	European wild boar	6	97980000	98480000	500001
ROH_365	European wild boar	6	98520000	99880000	1360001
ROH_366	European wild boar	6	99980000	100600000	620001
ROH_367	European wild boar	6	102600000	103620000	1020001
ROH_368	European wild boar	6	103640000	103660000	20001
ROH_369	European wild boar	6	106360000	106880000	520001
ROH_370	European wild boar	6	113260000	113860000	600001
ROH_371	European wild boar	6	144800000	144920000	120001
ROH_372	European wild boar	6	145960000	145980000	20001
ROH_373	European wild boar	6	146420000	146660000	240001
ROH_374	European wild boar	6	146780000	149160000	2380001
ROH_375	European wild boar	6	149260000	150520000	1260001
ROH_376	European wild boar	6	157100000	157320000	220001
ROH_377	European wild boar	7	8420000	8860000	440001
ROH_378	European wild boar	7	8980000	9060000	80001
ROH_379	European wild boar	7	27340000	28200000	860001
ROH_380	European wild boar	7	29440000	30180000	740001
ROH_381	European wild boar	7	30400000	30460000	60001
ROH_382	European wild boar	7	30580000	30800000	220001
ROH_383	European wild boar	7	31820000	31840000	20001
ROH_384	European wild boar	7	31860000	32400000	540001
ROH_385	European wild boar	7	34080000	34680000	600001
ROH_386	European wild boar	7	35560000	37100000	1540001
ROH_387	European wild boar	7	37440000	37620000	180001
ROH_388	European wild boar	7	38760000	39240000	480001
ROH_389	European wild boar	7	45720000	46420000	700001
ROH_390	European wild boar	7	57680000	58620000	940001
ROH_391	European wild boar	7	59620000	61000000	1380001
ROH_392	European wild boar	7	61340000	62420000	1080001
ROH_393	European wild boar	7	62520000	64200000	1680001
ROH_394	European wild boar	7	65000000	65620000	620001
ROH_395	European wild boar	7	67080000	68120000	1040001
ROH_396	European wild boar	7	68840000	69240000	400001
ROH_397	European wild boar	7	69760000	69780000	20001
ROH_398	European wild boar	7	73000000	73620000	620001
ROH_399	European wild boar	7	75040000	75820000	780001
ROH_400	European wild boar	7	75900000	77120000	1220001
ROH_401	European wild boar	7	77220000	79240000	2020001
ROH_402	European wild boar	7	80300000	81080000	780001
ROH_403	European wild boar	7	87580000	88360000	780001
ROH_404	European wild boar	7	90120000	90340000	220001
ROH_405	European wild boar	7	90500000	90700000	200001
ROH_406	European wild boar	7	90780000	90880000	100001
ROH_407	European wild boar	7	91060000	91780000	720001
ROH_408	European wild boar	7	96380000	97040000	660001
ROH_409	European wild boar	7	121080000	121340000	260001
ROH_410	European wild boar	7	128740000	129040000	300001
ROH_411	European wild boar	8	2540000	3540000	1000001
ROH_412	European wild boar	8	12880000	13000000	120001
ROH_413	European wild boar	8	13120000	14140000	1020001
ROH_414	European wild boar	8	15220000	15480000	260001
ROH_415	European wild boar	8	15540000	16100000	560001
ROH_416	European wild boar	8	44740000	46000000	1260001
ROH_417	European wild boar	8	46620000	47260000	640001
ROH_418	European wild boar	8	47300000	48040000	740001
ROH_419	European wild boar	8	50020000	50460000	440001
ROH_420	European wild boar	8	52540000	52640000	100001
ROH_421	European wild boar	8	52700000	53800000	1100001
ROH_422	European wild boar	8	53980000	57220000	3240001
ROH_423	European wild boar	8	57440000	57460000	20001
ROH_424	European wild boar	8	57520000	58380000	860001
ROH_425	European wild boar	8	58660000	60500000	1840001
ROH_426	European wild boar	8	60600000	61580000	980001
ROH_427	European wild boar	8	62360000	63520000	1160001
ROH_428	European wild boar	8	64180000	67680000	3500001
ROH_429	European wild boar	8	68740000	69040000	300001
ROH_430	European wild boar	8	88520000	88820000	300001
ROH_431	European wild boar	8	96160000	96680000	520001
ROH_432	European wild boar	8	97540000	98120000	580001
ROH_433	European wild boar	8	98760000	100300000	1540001
ROH_434	European wild boar	8	103580000	104340000	760001
ROH_435	European wild boar	8	105060000	105620000	560001
ROH_436	European wild boar	8	107140000	107700000	560001
ROH_437	European wild boar	8	114560000	115080000	520001
ROH_438	European wild boar	8	120840000	121640000	800001
ROH_439	European wild boar	8	122580000	123140000	560001
ROH_440	European wild boar	8	147160000	147360000	200001
ROH_441	European wild boar	9	840000	1660000	820001
ROH_442	European wild boar	9	34520000	35580000	1060001
ROH_443	European wild boar	9	35620000	36540000	920001
ROH_444	European wild boar	9	40400000	41100000	700001
ROH_445	European wild boar	9	53220000	53640000	420001
ROH_446	European wild boar	9	53960000	54540000	580001
ROH_447	European wild boar	9	55140000	55920000	780001
ROH_448	European wild boar	9	57300000	57940000	640001
ROH_449	European wild boar	9	58040000	59140000	1100001
ROH_450	European wild boar	9	59380000	60120000	740001
ROH_451	European wild boar	9	64800000	64820000	20001
ROH_452	European wild boar	9	66520000	66800000	280001
ROH_453	European wild boar	9	67640000	67760000	120001
ROH_454	European wild boar	9	67780000	68000000	220001
ROH_455	European wild boar	9	68580000	70320000	1740001
ROH_456	European wild boar	9	77880000	80120000	2240001
ROH_457	European wild boar	9	80200000	82200000	2000001
ROH_458	European wild boar	9	83800000	84340000	540001
ROH_459	European wild boar	9	85340000	86080000	740001
ROH_460	European wild boar	9	86220000	86320000	100001
ROH_461	European wild boar	9	86360000	86860000	500001
ROH_462	European wild boar	9	86900000	86920000	20001
ROH_463	European wild boar	9	87220000	89180000	1960001
ROH_464	European wild boar	9	89920000	90160000	240001
ROH_465	European wild boar	9	92440000	93040000	600001
ROH_466	European wild boar	9	94160000	94800000	640001
ROH_467	European wild boar	9	95880000	99900000	4020001
ROH_468	European wild boar	9	100580000	100980000	400001
ROH_469	European wild boar	9	101120000	101140000	20001
ROH_470	European wild boar	9	101160000	102340000	1180001
ROH_471	European wild boar	9	102960000	103840000	880001
ROH_472	European wild boar	9	104300000	105060000	760001
ROH_473	European wild boar	9	107780000	109840000	2060001
ROH_474	European wild boar	9	110460000	111840000	1380001
ROH_475	European wild boar	9	112640000	112660000	20001
ROH_476	European wild boar	9	113040000	114020000	980001
ROH_477	European wild boar	9	114720000	114740000	20001
ROH_478	European wild boar	9	115360000	116820000	1460001
ROH_479	European wild boar	9	119940000	120180000	240001
ROH_480	European wild boar	9	121340000	121940000	600001
ROH_481	European wild boar	9	125380000	125560000	180001
ROH_482	European wild boar	9	125600000	127060000	1460001
ROH_483	European wild boar	9	128260000	131140000	2880001
ROH_484	European wild boar	9	152860000	153660000	800001
ROH_485	European wild boar	10	15600000	16340000	740001
ROH_486	European wild boar	10	23940000	24480000	540001
ROH_487	European wild boar	10	27580000	27640000	60001
ROH_488	European wild boar	10	34740000	35440000	700001
ROH_489	European wild boar	10	35760000	36020000	260001
ROH_490	European wild boar	10	36080000	36380000	300001
ROH_491	European wild boar	10	39720000	40600000	880001
ROH_492	European wild boar	10	40620000	41240000	620001
ROH_493	European wild boar	10	57780000	58340000	560001
ROH_494	European wild boar	10	58480000	59100000	620001
ROH_495	European wild boar	10	68620000	69100000	480001
ROH_496	European wild boar	10	74560000	75320000	760001
ROH_497	European wild boar	10	78080000	78660000	580001
ROH_498	European wild boar	11	220000	620000	400001
ROH_499	European wild boar	11	4520000	4580000	60001
ROH_500	European wild boar	11	5000000	5080000	80001
ROH_501	European wild boar	11	5700000	5760000	60001
ROH_502	European wild boar	11	6040000	8500000	2460001
ROH_503	European wild boar	11	8620000	9420000	800001
ROH_504	European wild boar	11	12540000	13560000	1020001
ROH_505	European wild boar	11	17560000	18320000	760001
ROH_506	European wild boar	11	18620000	19320000	700001
ROH_507	European wild boar	11	22480000	22520000	40001
ROH_508	European wild boar	11	23180000	23700000	520001
ROH_509	European wild boar	11	23740000	23760000	20001
ROH_510	European wild boar	11	29480000	30740000	1260001
ROH_511	European wild boar	11	31380000	38800000	7420001
ROH_512	European wild boar	11	39100000	41000000	1900001
ROH_513	European wild boar	11	41020000	41040000	20001
ROH_514	European wild boar	11	41160000	42280000	1120001
ROH_515	European wild boar	11	42820000	43540000	720001
ROH_516	European wild boar	11	43560000	43580000	20001
ROH_517	European wild boar	11	44000000	44320000	320001
ROH_518	European wild boar	11	45840000	46360000	520001
ROH_519	European wild boar	11	46860000	48440000	1580001
ROH_520	European wild boar	11	54900000	54920000	20001
ROH_521	European wild boar	11	54940000	55500000	560001
ROH_522	European wild boar	11	58080000	59420000	1340001
ROH_523	European wild boar	11	61040000	62060000	1020001
ROH_524	European wild boar	11	62260000	62300000	40001
ROH_525	European wild boar	11	65060000	65280000	220001
ROH_526	European wild boar	11	84880000	87560000	2680001
ROH_527	European wild boar	12	1020000	1880000	860001
ROH_528	European wild boar	12	2720000	3140000	420001
ROH_529	European wild boar	12	16280000	17200000	920001
ROH_530	European wild boar	12	17360000	17940000	580001
ROH_531	European wild boar	12	19200000	19340000	140001
ROH_532	European wild boar	12	27260000	28720000	1460001
ROH_533	European wild boar	12	29160000	29360000	200001
ROH_534	European wild boar	12	29880000	31500000	1620001
ROH_535	European wild boar	12	31560000	32200000	640001
ROH_536	European wild boar	12	39000000	39880000	880001
ROH_537	European wild boar	12	40140000	40840000	700001
ROH_538	European wild boar	12	41260000	41760000	500001
ROH_539	European wild boar	12	41780000	42320000	540001
ROH_540	European wild boar	12	49580000	50700000	1120001
ROH_541	European wild boar	12	51920000	52400000	480001
ROH_542	European wild boar	12	53960000	54520000	560001
ROH_543	European wild boar	12	58640000	59200000	560001
ROH_544	European wild boar	12	62740000	63340000	600001
ROH_545	European wild boar	13	31840000	32060000	220001
ROH_546	European wild boar	13	32100000	32180000	80001
ROH_547	European wild boar	13	32200000	32220000	20001
ROH_548	European wild boar	13	32440000	32560000	120001
ROH_549	European wild boar	13	32880000	37840000	4960001
ROH_550	European wild boar	13	39360000	40240000	880001
ROH_551	European wild boar	13	40680000	40920000	240001
ROH_552	European wild boar	13	41360000	41780000	420001
ROH_553	European wild boar	13	42440000	42460000	20001
ROH_554	European wild boar	13	42580000	42640000	60001
ROH_555	European wild boar	13	44520000	45420000	900001
ROH_556	European wild boar	13	46300000	46320000	20001
ROH_557	European wild boar	13	47720000	47740000	20001
ROH_558	European wild boar	13	47920000	48420000	500001
ROH_559	European wild boar	13	49980000	52840000	2860001
ROH_560	European wild boar	13	52900000	53280000	380001
ROH_561	European wild boar	13	53340000	56200000	2860001
ROH_562	European wild boar	13	61240000	62320000	1080001
ROH_563	European wild boar	13	62800000	63120000	320001
ROH_564	European wild boar	13	63160000	65000000	1840001
ROH_565	European wild boar	13	68280000	68340000	60001
ROH_566	European wild boar	13	68420000	69520000	1100001
ROH_567	European wild boar	13	70520000	71320000	800001
ROH_568	European wild boar	13	71640000	72280000	640001
ROH_569	European wild boar	13	72700000	72860000	160001
ROH_570	European wild boar	13	73140000	74940000	1800001
ROH_571	European wild boar	13	75200000	76240000	1040001
ROH_572	European wild boar	13	78000000	79200000	1200001
ROH_573	European wild boar	13	80540000	80980000	440001
ROH_574	European wild boar	13	85080000	86600000	1520001
ROH_575	European wild boar	13	87240000	87280000	40001
ROH_576	European wild boar	13	87340000	87820000	480001
ROH_577	European wild boar	13	89620000	90160000	540001
ROH_578	European wild boar	13	90780000	91420000	640001
ROH_579	European wild boar	13	91560000	92040000	480001
ROH_580	European wild boar	13	92080000	94440000	2360001
ROH_581	European wild boar	13	95340000	95820000	480001
ROH_582	European wild boar	13	96320000	97180000	860001
ROH_583	European wild boar	13	98540000	99160000	620001
ROH_584	European wild boar	13	100040000	100920000	880001
ROH_585	European wild boar	13	101020000	103000000	1980001
ROH_586	European wild boar	13	103420000	104100000	680001
ROH_587	European wild boar	13	104780000	105620000	840001
ROH_588	European wild boar	13	105940000	109520000	3580001
ROH_589	European wild boar	13	109600000	110420000	820001
ROH_590	European wild boar	13	111060000	116980000	5920001
ROH_591	European wild boar	13	117500000	117520000	20001
ROH_592	European wild boar	13	118000000	119120000	1120001
ROH_593	European wild boar	13	119220000	119860000	640001
ROH_594	European wild boar	13	120400000	122080000	1680001
ROH_595	European wild boar	13	122960000	123560000	600001
ROH_596	European wild boar	13	123780000	123800000	20001
ROH_597	European wild boar	13	124840000	126900000	2060001
ROH_598	European wild boar	13	127120000	130480000	3360001
ROH_599	European wild boar	13	130600000	130800000	200001
ROH_600	European wild boar	13	132820000	133140000	320001
ROH_601	European wild boar	13	133220000	133300000	80001
ROH_602	European wild boar	13	134980000	135540000	560001
ROH_603	European wild boar	13	143840000	144140000	300001
ROH_604	European wild boar	13	144160000	144340000	180001
ROH_605	European wild boar	13	148560000	149740000	1180001
ROH_606	European wild boar	13	149760000	149860000	100001
ROH_607	European wild boar	13	149880000	149920000	40001
ROH_608	European wild boar	13	150240000	150660000	420001
ROH_609	European wild boar	13	151040000	151700000	660001
ROH_610	European wild boar	13	152620000	153440000	820001
ROH_611	European wild boar	13	153940000	154960000	1020001
ROH_612	European wild boar	13	155160000	156240000	1080001
ROH_613	European wild boar	13	157980000	158860000	880001
ROH_614	European wild boar	13	161320000	161980000	660001
ROH_615	European wild boar	13	164480000	165580000	1100001
ROH_616	European wild boar	13	165680000	165840000	160001
ROH_617	European wild boar	13	166800000	167500000	700001
ROH_618	European wild boar	13	168840000	169420000	580001
ROH_619	European wild boar	13	174000000	174020000	20001
ROH_620	European wild boar	13	174780000	175100000	320001
ROH_621	European wild boar	13	175220000	175440000	220001
ROH_622	European wild boar	13	175520000	176240000	720001
ROH_623	European wild boar	13	176420000	176440000	20001
ROH_624	European wild boar	13	178840000	178920000	80001
ROH_625	European wild boar	13	179240000	179260000	20001
ROH_626	European wild boar	13	180800000	182520000	1720001
ROH_627	European wild boar	13	183220000	183560000	340001
ROH_628	European wild boar	13	183940000	184020000	80001
ROH_629	European wild boar	13	186200000	186340000	140001
ROH_630	European wild boar	14	20440000	20500000	60001
ROH_631	European wild boar	14	20740000	21700000	960001
ROH_632	European wild boar	14	31680000	32340000	660001
ROH_633	European wild boar	14	32740000	33120000	380001
ROH_634	European wild boar	14	33280000	35260000	1980001
ROH_635	European wild boar	14	35320000	36940000	1620001
ROH_636	European wild boar	14	37560000	38480000	920001
ROH_637	European wild boar	14	38680000	38700000	20001
ROH_638	European wild boar	14	39140000	39420000	280001
ROH_639	European wild boar	14	41500000	43880000	2380001
ROH_640	European wild boar	14	46020000	46420000	400001
ROH_641	European wild boar	14	46520000	46620000	100001
ROH_642	European wild boar	14	46820000	47820000	1000001
ROH_643	European wild boar	14	47920000	52260000	4340001
ROH_644	European wild boar	14	52620000	54100000	1480001
ROH_645	European wild boar	14	54200000	55320000	1120001
ROH_646	European wild boar	14	55380000	56920000	1540001
ROH_647	European wild boar	14	57600000	58100000	500001
ROH_648	European wild boar	14	59820000	60360000	540001
ROH_649	European wild boar	14	64540000	64860000	320001
ROH_650	European wild boar	14	66740000	68540000	1800001
ROH_651	European wild boar	14	68960000	69540000	580001
ROH_652	European wild boar	14	70140000	70300000	160001
ROH_653	European wild boar	14	70460000	70480000	20001
ROH_654	European wild boar	14	70600000	71740000	1140001
ROH_655	European wild boar	14	71760000	72480000	720001
ROH_656	European wild boar	14	74080000	74720000	640001
ROH_657	European wild boar	14	75100000	75940000	840001
ROH_658	European wild boar	14	76640000	76680000	40001
ROH_659	European wild boar	14	76900000	77060000	160001
ROH_660	European wild boar	14	77360000	77980000	620001
ROH_661	European wild boar	14	80200000	81980000	1780001
ROH_662	European wild boar	14	82200000	83820000	1620001
ROH_663	European wild boar	14	84100000	84500000	400001
ROH_664	European wild boar	14	85260000	86340000	1080001
ROH_665	European wild boar	14	86660000	87520000	860001
ROH_666	European wild boar	14	88100000	89760000	1660001
ROH_667	European wild boar	14	90180000	91040000	860001
ROH_668	European wild boar	14	91400000	93380000	1980001
ROH_669	European wild boar	14	96320000	97900000	1580001
ROH_670	European wild boar	14	101760000	102480000	720001
ROH_671	European wild boar	14	103500000	103580000	80001
ROH_672	European wild boar	14	103720000	104200000	480001
ROH_673	European wild boar	14	105480000	106360000	880001
ROH_674	European wild boar	14	115020000	115460000	440001
ROH_675	European wild boar	14	119060000	120100000	1040001
ROH_676	European wild boar	14	120460000	121160000	700001
ROH_677	European wild boar	14	124980000	125240000	260001
ROH_678	European wild boar	14	125380000	125520000	140001
ROH_679	European wild boar	14	138260000	138940000	680001
ROH_680	European wild boar	14	153100000	153640000	540001
ROH_681	European wild boar	15	5720000	6140000	420001
ROH_682	European wild boar	15	6240000	6540000	300001
ROH_683	European wild boar	15	9080000	9300000	220001
ROH_684	European wild boar	15	9660000	9680000	20001
ROH_685	European wild boar	15	10080000	10180000	100001
ROH_686	European wild boar	15	15540000	16120000	580001
ROH_687	European wild boar	15	17160000	18300000	1140001
ROH_688	European wild boar	15	20880000	21220000	340001
ROH_689	European wild boar	15	21640000	22260000	620001
ROH_690	European wild boar	15	24560000	25680000	1120001
ROH_691	European wild boar	15	26000000	26080000	80001
ROH_692	European wild boar	15	26200000	26320000	120001
ROH_693	European wild boar	15	32140000	32300000	160001
ROH_694	European wild boar	15	38400000	38920000	520001
ROH_695	European wild boar	15	39560000	40800000	1240001
ROH_696	European wild boar	15	40980000	41760000	780001
ROH_697	European wild boar	15	41840000	41860000	20001
ROH_698	European wild boar	15	42360000	43400000	1040001
ROH_699	European wild boar	15	43820000	45240000	1420001
ROH_700	European wild boar	15	45340000	46680000	1340001
ROH_701	European wild boar	15	47140000	47980000	840001
ROH_702	European wild boar	15	48800000	48820000	20001
ROH_703	European wild boar	15	49120000	49740000	620001
ROH_704	European wild boar	15	52780000	53080000	300001
ROH_705	European wild boar	15	53500000	54620000	1120001
ROH_706	European wild boar	15	55420000	55700000	280001
ROH_707	European wild boar	15	55980000	57440000	1460001
ROH_708	European wild boar	15	59120000	60780000	1660001
ROH_709	European wild boar	15	60900000	62240000	1340001
ROH_710	European wild boar	15	62280000	62340000	60001
ROH_711	European wild boar	15	62520000	63660000	1140001
ROH_712	European wild boar	15	64180000	74180000	10000001
ROH_713	European wild boar	15	74260000	74600000	340001
ROH_714	European wild boar	15	74640000	77220000	2580001
ROH_715	European wild boar	15	77880000	78500000	620001
ROH_716	European wild boar	15	84900000	85620000	720001
ROH_717	European wild boar	15	87080000	87640000	560001
ROH_718	European wild boar	15	89440000	89600000	160001
ROH_719	European wild boar	15	92080000	93500000	1420001
ROH_720	European wild boar	15	93780000	94380000	600001
ROH_721	European wild boar	15	95360000	96000000	640001
ROH_722	European wild boar	15	96740000	101520000	4780001
ROH_723	European wild boar	15	102040000	104700000	2660001
ROH_724	European wild boar	15	105300000	107660000	2360001
ROH_725	European wild boar	15	107940000	111320000	3380001
ROH_726	European wild boar	15	111360000	112220000	860001
ROH_727	European wild boar	15	112320000	113520000	1200001
ROH_728	European wild boar	15	113820000	114360000	540001
ROH_729	European wild boar	15	114420000	114440000	20001
ROH_730	European wild boar	15	114620000	114980000	360001
ROH_731	European wild boar	15	116200000	116920000	720001
ROH_732	European wild boar	15	117520000	118280000	760001
ROH_733	European wild boar	15	118920000	120260000	1340001
ROH_734	European wild boar	15	120860000	121020000	160001
ROH_735	European wild boar	15	121120000	121160000	40001
ROH_736	European wild boar	15	121820000	122300000	480001
ROH_737	European wild boar	15	122360000	122380000	20001
ROH_738	European wild boar	15	123900000	123920000	20001
ROH_739	European wild boar	15	124580000	125600000	1020001
ROH_740	European wild boar	15	125660000	127240000	1580001
ROH_741	European wild boar	15	127760000	127780000	20001
ROH_742	European wild boar	15	127960000	128640000	680001
ROH_743	European wild boar	15	129760000	130340000	580001
ROH_744	European wild boar	15	131900000	132560000	660001
ROH_745	European wild boar	15	135960000	136280000	320001
ROH_746	European wild boar	15	136360000	136520000	160001
ROH_747	European wild boar	15	139480000	139880000	400001
ROH_748	European wild boar	15	139940000	139960000	20001
ROH_749	European wild boar	15	145220000	145540000	320001
ROH_750	European wild boar	15	146040000	147580000	1540001
ROH_751	European wild boar	15	149740000	150760000	1020001
ROH_752	European wild boar	15	151460000	151780000	320001
ROH_753	European wild boar	15	151920000	152080000	160001
ROH_754	European wild boar	15	152280000	153080000	800001
ROH_755	European wild boar	15	154360000	155140000	780001
ROH_756	European wild boar	15	155940000	156280000	340001
ROH_757	European wild boar	15	156400000	156900000	500001
ROH_758	European wild boar	16	13480000	14060000	580001
ROH_759	European wild boar	16	14820000	15560000	740001
ROH_760	European wild boar	16	16660000	16820000	160001
ROH_761	European wild boar	16	16940000	17680000	740001
ROH_762	European wild boar	16	18060000	18160000	100001
ROH_763	European wild boar	16	27880000	28580000	700001
ROH_764	European wild boar	16	29460000	30940000	1480001
ROH_765	European wild boar	16	34720000	35120000	400001
ROH_766	European wild boar	16	42340000	42500000	160001
ROH_767	European wild boar	16	42520000	43080000	560001
ROH_768	European wild boar	16	44700000	46600000	1900001
ROH_769	European wild boar	16	46840000	47600000	760001
ROH_770	European wild boar	16	50920000	51740000	820001
ROH_771	European wild boar	16	51960000	52980000	1020001
ROH_772	European wild boar	16	53640000	55460000	1820001
ROH_773	European wild boar	16	55680000	56920000	1240001
ROH_774	European wild boar	16	58220000	59180000	960001
ROH_775	European wild boar	16	62880000	63480000	600001
ROH_776	European wild boar	16	64320000	64440000	120001
ROH_777	European wild boar	17	22540000	22640000	100001
ROH_778	European wild boar	17	25080000	26640000	1560001
ROH_779	European wild boar	17	28540000	29260000	720001
ROH_780	European wild boar	17	36420000	36960000	540001
ROH_781	European wild boar	17	41080000	41100000	20001
ROH_782	European wild boar	17	43240000	43500000	260001
ROH_783	European wild boar	17	45500000	45920000	420001
ROH_784	European wild boar	17	46040000	46080000	40001
ROH_785	European wild boar	17	64780000	65360000	580001
ROH_786	European wild boar	17	68300000	68940000	640001
ROH_787	European wild boar	18	11440000	12140000	700001
ROH_788	European wild boar	18	18760000	19080000	320001
ROH_789	European wild boar	18	19220000	21060000	1840001
ROH_790	European wild boar	18	25120000	25860000	740001
ROH_791	European wild boar	18	29260000	30100000	840001
ROH_792	European wild boar	18	31740000	32040000	300001
ROH_793	European wild boar	18	32180000	32260000	80001
ROH_794	European wild boar	18	34300000	35540000	1240001
ROH_795	European wild boar	18	38300000	39000000	700001
ROH_796	European wild boar	18	56840000	57040000	200001
ROH_797	European wild boar	18	57260000	57440000	180001
ROH_798	European wild boar	18	58400000	58840000	440001
ROH_799	European wild boar	18	59900000	60120000	220001
ROH_800	European wild boar	18	60240000	61020000	780001
