# Supplementary material for: Phylogenetic Relations and High-Altitude Adaptation in Wild Boar (Sus scrofa), Identified Using Genome-Wide Data
Source: Animals (Basel). 2024 Oct 16;14(20):2984. doi: 10.3390/ani14202984 (PMC11503864; doi:10.3390/ani14202984)
Supplement: Supplementary file 1 [file animals-14-02984-s001.zip › Table S6. Summary of ROH statistics of global wild boar populations.xlsx]

## Sheet: Sheet1
Table S6. Summary of ROH statistics of global wild boar populations
Populations	Samples	Length of ROH	Number of ROH	Length Size		Min	Max	Proportion	ROH number of each sample
Qinghai-Tibet Plateau wild boar	28	1-2Mb	359	1261288±224075		1000423	1981602	0.146	12.8
		2-4Mb	22	2292716±230388		2001353	2758498	0.009	0.8
		<1Mb	2076	669192±130645		500039	998449	0.845	74.1
Southern Chinese wild boar	16	1-2Mb	304	1356839±267063		1003816	1995815	0.242	19
		2-4Mb	90	2665159±543919		2037509	3955999	0.072	5.6
		4-8Mb	9	5413455±1088739		4099299	7017402	0.007	0.6
		8-16Mb	1	9490431		9490431	9490431	0.001	0.1
		<1Mb	854	685943±138562		500325	997780	0.679	53.4
Nouthern Chinese wild boar	5	1-2Mb	79	1297888±248847		1002210	1949080	0.208	15.8
		2-4Mb	1	2555311		2555311	2555311	0.003	0.2
		<1Mb	299	667633±137323		500856	999437	0.789	59.8
Northeast Asian wild boar	12	1-2Mb	1417	1342007±264286		1000021	1999071	0.258	118.1
		2-4Mb	351	2608820±482207		2000057	3894479	0.064	29.2
		4-8Mb	22	4866758±485111		4000959	5668848	0.004	1.8
		<1Mb	3699	695373±138358		500218	999939	0.674	308.2
European wild boar	29	1-2Mb	3093	1335470±258014		1000232	1998595	0.235	106.7
		2-4Mb	767	2635552±493709		2001085	3989948	0.058	26.4
		4-8Mb	94	5051062±1010494		4020856	7988977	0.007	3.2
		8-16Mb	6	10660143±2609871		8051974	14785798	0	0.2
		<1Mb	9183	683280±137400		500014	998968	0.699	316.7
Total	90	1-2Mb	5252	1332835±258693		1000021	1999071	0.231	58.4
		2-4Mb	1231	2623902±492459		2000057	3989948	0.054	13.7
		4-8Mb	125	5044717±947455		4000959	7988977	0.006	1.4
		8-16Mb	7	10493041±2423149		8051974	14785798	0	0.1
		<1Mb	16111	684092±137045		500014	999939	0.709	179
