# Supplementary material for: Phylogenetic Relations and High-Altitude Adaptation in Wild Boar (Sus scrofa), Identified Using Genome-Wide Data
Source: Animals (Basel). 2024 Oct 16;14(20):2984. doi: 10.3390/ani14202984 (PMC11503864; doi:10.3390/ani14202984)
Supplement: Supplementary file 1 [file animals-14-02984-s001.zip › Table S8. Gene functional annotation of ROH islands' candidate genes in Qinghai-Tibet Plateau wild boars.xlsx]

## Sheet: Sheet1
Table S8. Gene functional annotation of ROH islands' candidate genes in Qinghai-Tibet Plateau wild boars
Chromosome	Start	End	Length	Gene
1	148980000	149600000	620000	CNDP1,CNDP2
1	235860000	236580000	720000	VCP,FAM166B,CD72,ARHGEF39,TPM2,CREB3,GBA2,NPR2,HINT2
3	38420000	39660000	1240000	TRAP1,DNASE1,CLUAP1,ZNF205,THOC6,TNFRSF12A,CLDN6,CLDN9,PKMYT1,FLYWCH2,SRRM2
3	39800000	42100000	2300000	PKD1,SLC9A3R2,NPW,MSRB1,IGFALS,NUBP2,MRPS34,NME3,JPT2,UBE2I,LOC396700,MCT7,SSTR5,RHOT2,NME4,CENPP
3	42520000	43260000	740000	CARD19
4	50980000	51640000	660000	MIR9858,CA3
6	50040000	51100000	1060000	BSP1,IRGC,KCNN4
8	54700000	56640000	1940000	HOPX,IGFBP7
8	96580000	97180000	600000	PGRMC2
13	105800000	106700000	900000	PDCD10
13	181760000	182340000	580000	BTG3
14	48480000	48760000	280000	SLC5A1,SLC5A4
14	50780000	52520000	1740000	TSSK1B,TSSK2,SLC25A1,MRPL40,CLDN5,GP1BB,GNB1L,TXNRD2,COMT,MIR185,DGCR8,MIR1306,RANBP1,CHRM3
14	52900000	54020000	1120000	ZP4
14	54420000	55000000	580000	ACTN2,LGALS8,EDARADD
14	71720000	72560000	840000	TET1,HK1
15	99960000	101120000	1160000	HECW2
15	105700000	106280000	580000	SUMO1,BMPR2
