# Supplementary material for: Phylogenetic Relations and High-Altitude Adaptation in Wild Boar (Sus scrofa), Identified Using Genome-Wide Data
Source: Animals (Basel). 2024 Oct 16;14(20):2984. doi: 10.3390/ani14202984 (PMC11503864; doi:10.3390/ani14202984)
Supplement: Supplementary file 1 [file animals-14-02984-s001.zip › Table S9. A summary of candidate genes overlapped by ROH analysis, FST and XP-EHH in Qinghai-Tibet Plateau wild boar.xlsx]

## Sheet: Sheet1
Table S9. A summary of candidate genes overlapped by ROH analysis, FST and XP-EHH in Qinghai-Tibet Plateau wild boar.
Gene symbol	Chromosome	Gene Name	Gene Accesstion Number
TRAP1	3	TNF receptor associated protein 1	NM_001243945.1
CLUAP1	3	clusterin associated protein 1	NM_001245000.1
ZNF205	3	zinc finger protein 205	NM_001243641.1
THOC6	3	THO complex subunit 6	NM_001243684.1
TNFRSF12A	3	TNF receptor superfamily member 12A	NM_001142839.2
CLDN6	3	claudin 6	NM_001161645.1
PKMYT1	3	protein kinase, membrane associated tyrosine/threonine 1	NM_001159310.1
PKD1	3	polycystin 1, transient receptor potential channel interacting	NM_001246202.1
SLC9A3R2	3	NHERF family PDZ scaffold protein 2	NM_001137639.1
IGFALS	3	insulin like growth factor binding protein acid labile subunit	NM_001048186.2
JPT2	3	Jupiter microtubule associated homolog 2	NM_001048070.1
NME4	3	NME/NM23 nucleoside diphosphate kinase 4	NM_001143720.1
CENPP	3	centromere protein P	XM_021085712.1
SLC5A1	14	solute carrier family 5 member 1	NM_001164021.1
SLC5A4	14	solute carrier family 5 member 4	NM_214182.1
